# Supplementary material for: PTPN21 and Hook3 relieve KIF1C autoinhibition and activate intracellular transport
Source: Nat Commun. 2019 Jun 19;10:2693. doi: 10.1038/s41467-019-10644-9 (PMC6584639; doi:10.1038/s41467-019-10644-9)
Supplement: Supplementary file 2 — Supplementary Data 1 [file 41467_2019_10644_MOESM2_ESM.xlsx]

## Sheet: Samples Report With Clusters fo
Siddiqui 2019 BioID mass spec dataset		Highlighted hits are significant and 10-fold enriched in KIF1C full length
Weighted spectra output from Scaffolds 4 across three separate experiments							KIF1C Full length BioID weighted spectra					KIF1C ∆S BioID weighted spectra
							Experiment 1			Experiment 2	Experiment 3	Experiment 1			Experiment 2	Experiment 3
#	Identified Proteins	Accession Number	Mw	Fisher's Exact Test (p-value): *(p < 0.00119)	Fold Change by Category	Quantitative Profile	Replicate 1	Replicate 2	Replicate 3	Replicate 1	Replicate 1	Replicate 1	Replicate 2	Replicate 3	Replicate 1	Replicate 1
1	Cluster of Myosin-9 OS=Homo sapiens GN=MYH9 PE=1 SV=4 (MYH9_HUMAN)	MYH9_HUMAN [10]	227 kDa	< 0.00010	0.5	KIF1C-FL enriched	104.99	511.98	139.99	14	656	92.994	101	115.99	10	368
1.1	Myosin-9 OS=Homo sapiens GN=MYH9 PE=1 SV=4	MYH9_HUMAN	227 kDa	1e-10	0.5	KIF1C-FL enriched	88.613	441.39	124.47	13.975	486.16	83.215	86.524	105.23	10	316.61
1.2	Myosin-10 OS=Homo sapiens GN=MYH10 PE=1 SV=3	MYH10_HUMAN	229 kDa	1e-10	0.3	KIF1C-FL enriched	15.211	64.746	11.294	0	164.67	8.6028	10.384	9.6037	0	47.906
1.3	Myosin-14 OS=Homo sapiens GN=MYH14 PE=1 SV=2	MYH14_HUMAN	228 kDa	0.069	0.3	[]	1.0471	4.24	1.0759	0	1.3093	0	0	1.0423	0	1.1661
1.4	Myosin-11 OS=Homo sapiens GN=MYH11 PE=1 SV=3	MYH11_HUMAN	227 kDa	0.34	0.3	[]	0.095819	0.51044	1.1274	0	1.6299	0	1.0536	0	0	0
1.5	Myosin-3 OS=Homo sapiens GN=MYH3 PE=1 SV=3	MYH3_HUMAN	224 kDa	0.46	1.3	[]	0	1.0265	2.0088	0	0	1.0088	3	0	0	0
1.6	Myosin-7B OS=Homo sapiens GN=MYH7B PE=1 SV=1	A0A087X0T3_HUMAN (+1)	226 kDa	0.48	INF	[]	0	0	0	0	0	0	0	0	0	1.0029
1.7	Myosin-14 OS=Homo sapiens GN=MYH14 PE=1 SV=1	A0A0C4DFM8_HUMAN	58 kDa	0.48	INF	[]	0	0	0	0	0	0	0	0	0	1.0173
1.8	Myosin-10 (Fragment) OS=Homo sapiens GN=MYH10 PE=1 SV=8	E7ERA5_HUMAN	21 kDa	0.52	0	[]	0	0	0	0	1.2007	0	0	0	0	0
1.9	Myosin-6 OS=Homo sapiens GN=MYH6 PE=1 SV=5	MYH6_HUMAN	224 kDa	0.52	0	[]	0	0	0	0	1.0029	0	0	0	0	0
2	Protein Hook homolog 3 OS=Homo sapiens GN=HOOK3 PE=1 SV=2	HOOK3_HUMAN	83 kDa	1e-10	0.02	KIF1C-FL enriched	4	3	6	3	35	0	0	0	0	1
3	Cluster of Tropomyosin alpha-1 chain OS=Homo sapiens GN=TPM1 PE=1 SV=2 (TPM1_HUMAN)	TPM1_HUMAN [4]	33 kDa	< 0.00010	0.2	KIF1C-FL enriched	0	26.666	1.4353	0	33.181	0	0	0	0	9.7292
3.1	Tropomyosin alpha-1 chain OS=Homo sapiens GN=TPM1 PE=1 SV=2	TPM1_HUMAN	33 kDa	0.00051	0.2	KIF1C-FL enriched	0	10.075	0.4957	0	11.874	0	0	0	0	3.8496
3.2	Tropomyosin 1 (Alpha), isoform CRA_m OS=Homo sapiens GN=TPM1 PE=1 SV=1	H7BYY1_HUMAN	29 kDa	0.0025	0.07	[]	0	5.7317	0	0	6.2207	0	0	0	0	0.83657
3.3	CON__Q3SX28	CON__Q3SX28	?	0.0058	0.2	[]	0	6.4796	0.4815	0	8.1788	0	0	0	0	2.8745
3.4	Tropomyosin beta chain OS=Homo sapiens GN=TPM2 PE=1 SV=1	Q5TCU3_HUMAN	33 kDa	0.0093	0.2	[]	0	4.3793	0.36323	0	6.907	0	0	0	0	2.1684
4	Plectin OS=Homo sapiens GN=PLEC PE=1 SV=3	PLEC_HUMAN	532 kDa	3.92213e-09	0.4	KIF1C-FL enriched	5	4	37	3	121	28	1	6.987	1	35
5	Cytoplasmic dynein 1 heavy chain 1 OS=Homo sapiens GN=DYNC1H1 PE=1 SV=5	DYHC1_HUMAN	532 kDa	2.499e-08	0.2	KIF1C-FL enriched	0	2	1	0	50	0	0	0	0	9
6	Cluster of E3 SUMO-protein ligase RanBP2 OS=Homo sapiens GN=RANBP2 PE=1 SV=2 (RBP2_HUMAN)	RBP2_HUMAN [2]	358 kDa	< 0.00010	0.2	KIF1C-FL enriched	0	0	0	0	63	0	1	0	0	13
6.1	E3 SUMO-protein ligase RanBP2 OS=Homo sapiens GN=RANBP2 PE=1 SV=2	RBP2_HUMAN	358 kDa	3.81449e-08	0.2	KIF1C-FL enriched	0	0	0	0	61.273	0	0	0	0	12.872
6.2	RanBP2-like and GRIP domain-containing protein 4 OS=Homo sapiens GN=RGPD4 PE=2 SV=3	RGPD4_HUMAN	197 kDa	0.53	0.6	[]	0	0	0	0	1.727	0	1	0	0	0
7	DNA-dependent protein kinase catalytic subunit OS=Homo sapiens GN=PRKDC PE=1 SV=3	PRKDC_HUMAN	469 kDa	5.42408e-08	0.3	KIF1C-FL enriched	13	3	9	0	66	11	6	4	0	8
8	Unconventional myosin-Ic OS=Homo sapiens GN=MYO1C PE=1 SV=1	F5H6E2_HUMAN (+1)	119 kDa	7.90623e-08	0.1	KIF1C-FL enriched	1	23	2	0	15	0	0	2	0	3
9	Microtubule-associated protein 2 OS=Homo sapiens GN=MAP2 PE=1 SV=4	MTAP2_HUMAN	200 kDa	8.956e-08	2.1	KIF1C-∆S enriched	3	7.9332	23.933	3	22.866	12.933	51.933	32.8	3.9332	24.8
10	Cluster of Actin, cytoplasmic 2 OS=Homo sapiens GN=ACTG1 PE=1 SV=1 (ACTG_HUMAN)	ACTG_HUMAN [7]	42 kDa	< 0.00010	0.6	KIF1C-FL enriched	36	129	59	6	62	30	39	57	8	35
10.1	Actin, cytoplasmic 2 OS=Homo sapiens GN=ACTG1 PE=1 SV=1	ACTG_HUMAN	42 kDa	0.00061	0.5	KIF1C-FL enriched	12.633	44.473	20.25	1.9069	19.359	10.219	12.863	19.116	2.9069	7.941
10.2	Actin, cytoplasmic 1 OS=Homo sapiens GN=ACTB PE=1 SV=1	ACTB_HUMAN	42 kDa	0.0021	0.6	[]	12.633	40.473	21.25	0.90693	19.359	10.219	12.863	19.116	1.9069	9.941
10.3	POTE ankyrin domain family member E OS=Homo sapiens GN=POTEE PE=2 SV=3	POTEE_HUMAN	121 kDa	0.0057	0.4	[]	2.8086	17.367	6.7606	0.49229	6.6173	2.837	3.4623	5.2607	0.49229	2.319
10.4	Actin, aortic smooth muscle OS=Homo sapiens GN=ACTA2 PE=1 SV=1	ACTA_HUMAN (+1)	42 kDa	0.13	0.7	[]	5.8167	19.454	7.9685	1.7849	12.501	5.0017	6.28	10.055	1.7849	11.052
10.5	Actin, gamma-enteric smooth muscle (Fragment) OS=Homo sapiens GN=ACTG2 PE=1 SV=8	C9JFL5_HUMAN	16 kDa	0.43	0.8	[]	1.9719	6.8569	2.6079	0.88774	3.8843	1.6128	3.4425	3.3358	0.88774	3.5888
10.6	Beta-actin-like protein 2 OS=Homo sapiens GN=ACTBL2 PE=1 SV=2	ACTBL_HUMAN	42 kDa	1	INF	[]	0	0	0	0	0	0	0	0	0	0
11	Cluster of Microtubule-associated protein OS=Homo sapiens GN=MAP4 PE=1 SV=1 (E7EVA0_HUMAN)	E7EVA0_HUMAN [3]	245 kDa	< 0.00010	1.4	KIF1C-∆S enriched	52	87	61	11	57	71	96	93	21	88
11.1	Microtubule-associated protein OS=Homo sapiens GN=MAP4 PE=1 SV=1	E7EVA0_HUMAN	245 kDa	1.43964e-06	1.4	KIF1C-∆S enriched	48.411	81.741	57.091	9.9817	52.149	66.365	90.059	86.053	18.214	81.001
11.2	Microtubule-associated protein 4 OS=Homo sapiens GN=MAP4 PE=1 SV=3	MAP4_HUMAN	121 kDa	0.14	1.4	[]	2.7283	4.0432	3.0485	0.56255	2.939	3.5712	4.6247	5.6807	1.0265	4.2269
11.3	Microtubule-associated protein (Fragment) OS=Homo sapiens GN=MAP4 PE=1 SV=1	H7C4C5_HUMAN	51 kDa	0.25	1.5	[]	0.86091	1.2154	0.86091	0.45578	1.9116	1.0635	1.3167	1.266	1.7596	2.7725
12	Chromodomain-helicase-DNA-binding protein 4 OS=Homo sapiens GN=CHD4 PE=1 SV=1	A0A0C4DGG9_HUMAN (+2)	220 kDa	1.40714e-06	0.3	KIF1C-FL enriched	5.2787	47.197	6.1858	0	1	4.1858	5.7323	4.7323	1	0
13	Cluster of Myosin light polypeptide 6 OS=Homo sapiens GN=MYL6 PE=1 SV=2 (MYL6_HUMAN)	MYL6_HUMAN [4]	17 kDa	< 0.00010	0.3	KIF1C-FL enriched	8	31	14	0	20	8	6	5	0	6
13.1	Myosin light polypeptide 6 OS=Homo sapiens GN=MYL6 PE=1 SV=2	MYL6_HUMAN	17 kDa	8.27794e-05	0.3	KIF1C-FL enriched	5.0005	21.835	9.6672	0	12.335	5.0005	4.0005	3.3339	0	3.6672
13.2	Myosin light polypeptide 6 OS=Homo sapiens GN=MYL6 PE=1 SV=1	G8JLA2_HUMAN	17 kDa	0.023	0.4	[]	2.5003	6.9173	3.8336	0	6.1674	2.5003	1.5003	1.1669	0	1.8336
13.3	Myosin light chain 6B OS=Homo sapiens GN=MYL6B PE=1 SV=1	F8W1I5_HUMAN (+1)	19 kDa	0.072	0.1	[]	0	2.248	0	0	1.4977	0	0	0	0	0.49922
14	AT-rich interactive domain-containing protein 1A OS=Homo sapiens GN=ARID1A PE=1 SV=3	ARI1A_HUMAN	242 kDa	7.22304e-06	0	KIF1C-FL enriched	0	18	0	0	0	0	0	0	0	0
15	Cluster of Acetyl-CoA carboxylase 1 OS=Homo sapiens GN=ACACA PE=1 SV=2 (ACACA_HUMAN)	ACACA_HUMAN [3]	266 kDa	< 0.00010	0.7	KIF1C-FL enriched	135.74	143.64	101.82	21	192	152.69	57.795	77.846	20	113
15.1	Acetyl-CoA carboxylase 1 OS=Homo sapiens GN=ACACA PE=1 SV=2	ACACA_HUMAN	266 kDa	1.38787e-05	0.7	KIF1C-FL enriched	135.72	143.61	101.8	20.937	188.62	152.67	57.766	77.829	19.943	112.73
15.2	Acetyl-CoA carboxylase 2 OS=Homo sapiens GN=ACACB PE=1 SV=3	ACACB_HUMAN	277 kDa	0.14	0	[]	0	0	0	0	3.3591	0	0	0	0	0
15.3	Acetyl-CoA carboxylase 1 (Fragment) OS=Homo sapiens GN=ACACA PE=1 SV=1	A0A087X0W4_HUMAN	11 kDa	1	1.5	[]	0	0	0	0.011822	0	0	0	0	0	0.017656
16	Cluster of Myosin regulatory light chain 12B OS=Homo sapiens GN=MYL12B PE=1 SV=2 (ML12B_HUMAN)	ML12B_HUMAN [4]	20 kDa	< 0.00010	0.4	KIF1C-FL enriched	11	41	17	0	16	12	10	11	0	3
16.1	Myosin regulatory light chain 12B OS=Homo sapiens GN=MYL12B PE=1 SV=2	ML12B_HUMAN (+2)	20 kDa	0.00021	0.4	KIF1C-FL enriched	7.9998	28.857	14	0	12.714	7.9998	6.857	8.2856	0	2.7143
16.2	Myosin regulatory light polypeptide 9 OS=Homo sapiens GN=MYL9 PE=1 SV=4	MYL9_HUMAN	20 kDa	0.054	0.5	[]	3.0002	12.143	3.0002	0	3.2859	4.0002	3.143	2.7144	0	0
17	eIF-2-alpha kinase activator GCN1 OS=Homo sapiens GN=GCN1 PE=1 SV=6	GCN1_HUMAN	293 kDa	3.00805e-05	0.1	KIF1C-FL enriched	0	1	0	0	24	0	0	0	0	3
18	Epidermal growth factor receptor substrate 15-like 1 OS=Homo sapiens GN=EPS15L1 PE=1 SV=1	EP15R_HUMAN (+1)	94 kDa	4.33645e-05	5.2	KIF1C-∆S enriched	2	2	1	0	0	0	12	14	0	0
19	Src substrate cortactin OS=Homo sapiens GN=CTTN PE=1 SV=2	SRC8_HUMAN	62 kDa	4.3983e-05	1.5	KIF1C-∆S enriched	21	23	26	16	42	22	31	26	23	85
20	Unconventional myosin-Ib OS=Homo sapiens GN=MYO1B PE=1 SV=1	E9PDF6_HUMAN (+1)	128 kDa	6.98874e-05	0.06	KIF1C-FL enriched	0	10	1	0	7	0	0	0	0	1
21	Tropomodulin-3 OS=Homo sapiens GN=TMOD3 PE=1 SV=1	TMOD3_HUMAN	40 kDa	0.0001	0	KIF1C-FL enriched	0	10	0	0	4	0	0	0	0	0
22	Microtubule-associated protein 1A OS=Homo sapiens GN=MAP1A PE=1 SV=1	E9PGC8_HUMAN	331 kDa	0.00012	1.2	KIF1C-∆S enriched	181.27	195.27	115.87	0	4.4677	151.27	212.81	205.74	0	9
23	Epidermal growth factor receptor substrate 15 OS=Homo sapiens GN=EPS15 PE=1 SV=2	EPS15_HUMAN	99 kDa	0.00013	5.5	KIF1C-∆S enriched	1	0	2	0	1	0	9	12	0	1
24	Ran GTPase-activating protein 1 OS=Homo sapiens GN=RANGAP1 PE=1 SV=1	RAGP1_HUMAN	64 kDa	0.00014	0.2	KIF1C-FL enriched	0	2	0	1	28	0	0	0	1	6
25	Cluster of Ataxin-2-like protein OS=Homo sapiens GN=ATXN2L PE=1 SV=2 (ATX2L_HUMAN)	ATX2L_HUMAN [2]	113 kDa	0.00014	1.4	KIF1C-∆S enriched	25	21	37	22	57	30	42	37	36	75
25.1	Ataxin-2-like protein OS=Homo sapiens GN=ATXN2L PE=1 SV=2	ATX2L_HUMAN	113 kDa	0.0013	1.3	[]	18.26	15.664	27.17	16.102	41.677	21.855	30.766	26.89	26.013	54.622
25.2	Ataxin-2-like protein OS=Homo sapiens GN=ATXN2L PE=1 SV=1	H3BUF6_HUMAN	113 kDa	0.026	1.4	[]	6.7403	5.3361	9.8296	5.8978	15.323	8.1445	11.234	10.11	9.9871	20.378
26	Cluster of Keratin, type II cytoskeletal 2 epidermal OS=Homo sapiens GN=KRT2 PE=1 SV=2 (K22E_HUMAN)	K22E_HUMAN [13]	65 kDa	0.00014	0.7	KIF1C-FL enriched	57.033	90.376	52.524	5.4623	129.36	93.086	55.721	60.462	8.4623	10.462
26.1	CON__P04259	CON__P04259	?	0.0002	0.1	KIF1C-FL enriched	0	0	0	0.49991	18.441	0	0	0	2.1663	0
26.2	Keratin, type II cytoskeletal 6C OS=Homo sapiens GN=KRT6C PE=1 SV=3	K2C6C_HUMAN (+1)	60 kDa	0.0093	0.3	[]	1.2361	8.7148	0	0.25004	13.11	4.5777	0.99134	1.035	1.0835	0
26.3	Keratin, type II cytoskeletal 6A OS=Homo sapiens GN=KRT6A PE=1 SV=3	K2C6A_HUMAN (+1)	60 kDa	0.017	0.4	[]	1.2361	7.7148	0	1.25	13.11	5.2443	0.99134	1.035	1.7501	0
26.4	Keratin, type II cytoskeletal 5 OS=Homo sapiens GN=KRT5 PE=1 SV=3	K2C5_HUMAN (+1)	62 kDa	0.025	0.7	[]	15.632	26.281	8.1948	0	33.253	21.825	15.761	16.802	0	1
26.5	Keratin, type II cytoskeletal 2 epidermal OS=Homo sapiens GN=KRT2 PE=1 SV=2	K22E_HUMAN	65 kDa	0.18	0.8	[]	37.873	46.609	41.921	3.4623	51.271	60.383	37.921	40.534	3.4623	8.4623
26.6	Keratin, type II cytoskeletal 74 OS=Homo sapiens GN=KRT74 PE=1 SV=1	F8W1S1_HUMAN (+2)	59 kDa	0.38	0.5	[]	1.0563	1.0563	2.0563	0	0	1.0563	0	1.0563	0	0
26.7	Keratin, type II cytoskeletal 79 OS=Homo sapiens GN=KRT79 PE=1 SV=2	K2C79_HUMAN (+1)	58 kDa	0.48	INF	[]	0	0	0	0	0	0	0	0	0	1
27	High density lipoprotein binding protein (Vigilin), isoform CRA_a OS=Homo sapiens GN=HDLBP PE=1 SV=1	A0A024R4E5_HUMAN	141 kDa	0.00022	1.3	KIF1C-∆S enriched	36	32	57	2	79	46	48	53	4	115
28	Cluster of Keratin, type I cytoskeletal 10 OS=Homo sapiens GN=KRT10 PE=1 SV=6 (K1C10_HUMAN)	K1C10_HUMAN [12]	59 kDa	0.00027	0.7	KIF1C-FL enriched	97	119	76	3	161	150	83	87	4	6
28.1	Keratin, type I cytoskeletal 16 OS=Homo sapiens GN=KRT16 PE=1 SV=4	K1C16_HUMAN (+1)	51 kDa	4.70742e-10	0.3	KIF1C-FL enriched	16.345	24.691	3.4226	0	54.787	17.541	3.9726	5.0317	0	0
28.2	Keratin, type I cytoskeletal 17 OS=Homo sapiens GN=KRT17 PE=1 SV=2	K1C17_HUMAN (+1)	48 kDa	0.00043	0.3	KIF1C-FL enriched	1.9246	8.1806	1.9246	1	22.743	6.9113	1.6636	1.9246	1	0
28.3	Keratin, type I cytoskeletal 14 OS=Homo sapiens GN=KRT14 PE=1 SV=4	K1C14_HUMAN (+1)	52 kDa	0.011	0.6	[]	7.9237	17.082	5.7543	0	35.082	19.858	6.4011	11.017	0	1
28.4	Keratin, type I cytoskeletal 10 OS=Homo sapiens GN=KRT10 PE=1 SV=6	K1C10_HUMAN (+1)	59 kDa	0.22	1	[]	70.331	68.579	64.544	2	46.631	104.98	70.44	68.44	3	4.9305
28.5	CON__Q61782	CON__Q61782	?	0.52	0	[]	0	0	0	0	1.3644	0	0	0	0	0
28.6	CON__P02535-1	CON__P02535-1	?	1	1.4	[]	0	0	0.2717	0	0.33482	0.46747	0	0.37599	0	0
28.7	Keratin, type I cytoskeletal 26 OS=Homo sapiens GN=KRT26 PE=1 SV=2	K1C26_HUMAN (+1)	52 kDa	1	1.5	[]	0.056713	0	0	0	0	0.085069	0	0	0	0
29	Coatomer subunit alpha OS=Homo sapiens GN=COPA PE=1 SV=2	COPA_HUMAN	138 kDa	0.00037	0.4	KIF1C-FL enriched	3	2	3	1	36	3	1	2	1	9
30	KIF1-binding protein OS=Homo sapiens GN=KIF1BP PE=1 SV=1	A0A1B0GUA3_HUMAN (+1)	75 kDa	0.00039	2.2	KIF1C-∆S enriched	0	2	13	0	6	12	15	18	0	2
31	Elongation factor Tu, mitochondrial OS=Homo sapiens GN=TUFM PE=1 SV=2	EFTU_HUMAN	50 kDa	0.00045	0.2	KIF1C-FL enriched	0	4	0	0	16	0	0	1	0	2
32	Cluster of Polyadenylate-binding protein 1 OS=Homo sapiens GN=PABPC1 PE=1 SV=2 (PABP1_HUMAN)	PABP1_HUMAN [2]	71 kDa	0.00052	1.3	KIF1C-∆S enriched	18.327	17.095	31.796	17.75	51.425	22.598	22.301	28.773	24.75	84.96
32.1	Polyadenylate-binding protein 1 OS=Homo sapiens GN=PABPC1 PE=1 SV=2	PABP1_HUMAN	71 kDa	0.00075	1.3	KIF1C-∆S enriched	18.238	17.021	31.651	17.663	51.13	22.49	22.187	28.632	24.639	84.368
32.2	Polyadenylate-binding protein 3 OS=Homo sapiens GN=PABPC3 PE=1 SV=2	PABP3_HUMAN	70 kDa	0.48	INF	[]	0	0	0	0	0	0	0	0	0	0.59193
33	Coatomer subunit beta OS=Homo sapiens GN=COPB1 PE=1 SV=3	COPB_HUMAN	107 kDa	0.00054	0.2	KIF1C-FL enriched	0	0	0	0	24	0	0	1	0	4
34	Proliferation marker protein Ki-67 OS=Homo sapiens GN=MKI67 PE=1 SV=2	KI67_HUMAN	359 kDa	0.0006	0.6	KIF1C-FL enriched	28	32	52	0	16	27	19	24	1	3
35	Cullin-associated NEDD8-dissociated protein 1 OS=Homo sapiens GN=CAND1 PE=1 SV=2	CAND1_HUMAN	136 kDa	0.00062	0.1	KIF1C-FL enriched	0	0	0	0	17	0	0	0	0	2
36	ATP-dependent 6-phosphofructokinase, platelet type OS=Homo sapiens GN=PFKP PE=1 SV=2	PFKAP_HUMAN	86 kDa	0.00064	0.3	KIF1C-FL enriched	0	1	0	0	33.833	0	0	0	0	11
37	Ral GTPase-activating protein subunit alpha-1 OS=Homo sapiens GN=RALGAPA1 PE=1 SV=1	A0A1B0GUI1_HUMAN	280 kDa	0.00068	2	KIF1C-∆S enriched	10	13	5	0	0	22	20	13	0	0
38	Cluster of Centrosomal protein of 170 kDa OS=Homo sapiens GN=CEP170 PE=1 SV=1 (CE170_HUMAN)	CE170_HUMAN [4]	175 kDa	0.00083	1.2	KIF1C-∆S enriched	92.704	121.7	93.704	9	33	86.704	122.7	124.41	17	59
38.1	Centrosomal protein of 170 kDa OS=Homo sapiens GN=CEP170 PE=1 SV=1	CE170_HUMAN	175 kDa	0.00089	1.2	KIF1C-∆S enriched	77.04	102.92	81.257	7.6434	29.027	74.892	106.63	108.07	14.238	51.011
38.2	Centrosomal protein of 170 kDa (Fragment) OS=Homo sapiens GN=CEP170 PE=1 SV=1	H0Y2V6_HUMAN	172 kDa	0.22	1.2	[]	9.8597	10.54	7.884	0.85772	3.0329	7.5064	10.956	11.668	1.5978	5.4999
38.3	Centrosomal protein of 170 kDa (Fragment) OS=Homo sapiens GN=CEP170 PE=1 SV=1	H0YB92_HUMAN	20 kDa	0.44	1.1	[]	2.6423	2.9175	1.734	0	0	1.6423	3.2846	2.0093	0	0.82578
38.4	Centrosomal protein of 170 kDa (Fragment) OS=Homo sapiens GN=CEP170 PE=1 SV=1	H0Y4T4_HUMAN	29 kDa	0.48	0.8	[]	3.1617	5.3257	2.8292	0.49886	0.66515	2.6629	1.8292	2.6606	1.164	1.6629
39	CON__ENSEMBL:ENSBTAP00000031900	CON__ENSEMBL:ENSBTAP00000031900	?	0.00085	0.3	KIF1C-FL enriched	0	0	0	0	27	0	0	0	0	7
40	Golgi apparatus protein 1 OS=Homo sapiens GN=GLG1 PE=1 SV=2	GSLG1_HUMAN	135 kDa	0.00085	0.3	KIF1C-FL enriched	8	1	18	0	0	7	0	0	0	0
41	Putative oxidoreductase GLYR1 OS=Homo sapiens GN=GLYR1 PE=1 SV=3	GLYR1_HUMAN (+1)	61 kDa	0.00085	0.3	KIF1C-FL enriched	5	6	16	0	0	7	0	0	0	0
42	Ras GTPase-activating-like protein IQGAP1 OS=Homo sapiens GN=IQGAP1 PE=1 SV=1	IQGA1_HUMAN	189 kDa	0.0009	0.7	KIF1C-FL enriched	63.973	80.919	63.973	0	7.9729	59.973	42.946	35.946	0	5
43	T-complex protein 1 subunit delta OS=Homo sapiens GN=CCT4 PE=1 SV=4	TCPD_HUMAN	58 kDa	0.00099	0.4	KIF1C-FL enriched	2	8	19	0	10	6	3	5	0	0
44	Zinc finger protein 638 OS=Homo sapiens GN=ZNF638 PE=1 SV=2	ZN638_HUMAN	221 kDa	0.0012	0.5	KIF1C-FL enriched	8	45	3	0	6	0	15	13	0	1
45	Cluster of Protein bicaudal D homolog 2 OS=Homo sapiens GN=BICD2 PE=1 SV=1 (BICD2_HUMAN)	BICD2_HUMAN [3]	94 kDa	0.0013	0.2	[]	0	0	0	0	18	0	0	0	0	3
45.1	Protein bicaudal D homolog 2 OS=Homo sapiens GN=BICD2 PE=1 SV=1	BICD2_HUMAN	94 kDa	0.0021	0.2	[]	0	0	0	0	16.879	0	0	0	0	3
45.2	BICD1 protein OS=Homo sapiens GN=BICD1 PE=1 SV=3	A8MVZ6_HUMAN (+1)	95 kDa	0.52	0	[]	0	0	0	0	1.1215	0	0	0	0	0
46	60S ribosomal protein L7a OS=Homo sapiens GN=RPL7A PE=1 SV=2	RL7A_HUMAN	30 kDa	0.0013	1.3	[]	55	36	52	8	20	54	63	65	9	26
47	Tropomyosin alpha-4 chain OS=Homo sapiens GN=TPM4 PE=1 SV=3	TPM4_HUMAN	29 kDa	0.0014	0.2	[]	1.2828	6.7389	1.2828	0	12.456	0	0	0	1	4.3498
48	Thyroid hormone receptor-associated protein 3 OS=Homo sapiens GN=THRAP3 PE=1 SV=2	TR150_HUMAN	109 kDa	0.0017	0.3	[]	0	0	5	11.693	11.693	0	1	3	2.6934	2.6934
49	Ankycorbin OS=Homo sapiens GN=RAI14 PE=1 SV=2	RAI14_HUMAN	110 kDa	0.0018	0.6	[]	31	62	40	0	12	29	32	28	0	2
50	Myoferlin OS=Homo sapiens GN=MYOF PE=1 SV=1	MYOF_HUMAN	235 kDa	0.0019	0.1	[]	2	1	8	0	4	1	1	0	0	0
51	Glutamine--fructose-6-phosphate aminotransferase [isomerizing] 1 OS=Homo sapiens GN=GFPT1 PE=1 SV=3	GFPT1_HUMAN	79 kDa	0.0019	0.1	[]	0	0	0	0	15	0	0	0	0	2
52	OTU domain-containing protein 4 OS=Homo sapiens GN=OTUD4 PE=1 SV=4	OTUD4_HUMAN	124 kDa	0.0019	1.6	[]	11	1	18	2	13	12	17	22	4	18
53	Cluster of Rab11 family-interacting protein 5 OS=Homo sapiens GN=RAB11FIP5 PE=1 SV=1 (A0A1B0GTL5_HUMAN)	A0A1B0GTL5_HUMAN [2]	138 kDa	0.0019	1.2	[]	70	51	55	0	0	76	76	67	0	1
53.1	Rab11 family-interacting protein 5 OS=Homo sapiens GN=RAB11FIP5 PE=1 SV=1	A0A1B0GTL5_HUMAN	138 kDa	0.0037	1.2	[]	66.047	48.197	51.622	0	0	70.832	69.76	63.263	0	0.92813
53.2	Rab11 family-interacting protein 5 OS=Homo sapiens GN=RAB11FIP5 PE=1 SV=1	RFIP5_HUMAN	70 kDa	0.16	1.5	[]	3.9528	2.8029	3.3778	0	0	5.1684	6.2403	3.7372	0	0
54	Cluster of Eukaryotic translation initiation factor 4 gamma 3 OS=Homo sapiens GN=EIF4G3 PE=1 SV=1 (A0A0U1RQK7_HUMAN)	A0A0U1RQK7_HUMAN [2]	195 kDa	0.0022	0.7	[]	30.434	36.434	42.434	8	82.956	26.608	19.347	27.347	7	54.434
54.1	Eukaryotic translation initiation factor 4 gamma 3 OS=Homo sapiens GN=EIF4G3 PE=1 SV=1	A0A0U1RQK7_HUMAN	195 kDa	0.017	0.7	[]	20.158	23.537	27.289	6.1272	52.505	17.391	12.85	17.853	5.8763	34.667
54.2	Eukaryotic translation initiation factor 4 gamma 3 OS=Homo sapiens GN=EIF4G3 PE=1 SV=1	A0A0A0MSA7_HUMAN	181 kDa	0.033	0.7	[]	10.276	12.898	15.145	1.8728	30.45	9.2172	6.4977	9.4942	1.1237	19.767
55	Eukaryotic initiation factor 4A-III OS=Homo sapiens GN=EIF4A3 PE=1 SV=4	IF4A3_HUMAN	47 kDa	0.0023	0.3	[]	3.405	6.405	11.405	1	8.0248	2.405	2.405	4.405	0	0.40496
56	Nuclear mitotic apparatus protein 1 OS=Homo sapiens GN=NUMA1 PE=1 SV=1	NUMA1_HUMAN	238 kDa	0.0024	0.5	[]	7	34	12	3	22	4	12	6	4	16
57	Myotubularin-related protein 5 OS=Homo sapiens GN=SBF1 PE=1 SV=3	MTMR5_HUMAN	208 kDa	0.0025	1.3	[]	50.929	48.93	33.939	0	0	62.868	58.899	51.929	0	0
58	Cluster of rRNA 2'-O-methyltransferase fibrillarin OS=Homo sapiens GN=FBL PE=1 SV=2 (FBRL_HUMAN)	FBRL_HUMAN [2]	34 kDa	0.0025	0.7	[]	48	46	61	0	9.8891	35	32	37	0	4
58.1	rRNA 2'-O-methyltransferase fibrillarin OS=Homo sapiens GN=FBL PE=1 SV=2	FBRL_HUMAN	34 kDa	0.003	0.7	[]	44.556	43.445	57.334	0	9.8891	32.667	29.778	34.778	0	4
58.2	rRNA/tRNA 2'-O-methyltransferase fibrillarin-like protein 1 OS=Homo sapiens GN=FBLL1 PE=3 SV=2	FBLL1_HUMAN	35 kDa	0.46	0.7	[]	3.4438	2.5547	3.6656	0	0	2.3328	2.2219	2.2219	0	0
59	DNA replication licensing factor MCM7 OS=Homo sapiens GN=MCM7 PE=1 SV=4	MCM7_HUMAN	81 kDa	0.0025	0.08	[]	0	0	0	0	12	0	0	0	0	1
60	Cluster of CON__ENSEMBL:ENSBTAP00000018229	CON__ENSEMBL:ENSBTAP00000018229 [2]	?	0.0027	0	[]	0	0	0	0	9	0	0	0	0	0
60.1	CON__ENSEMBL:ENSBTAP00000018229	CON__ENSEMBL:ENSBTAP00000018229	?	0.019	0	[]	0	0	0	0	6.0284	0	0	0	0	0
60.2	CON__Q3MHN5	CON__Q3MHN5	?	0.14	0	[]	0	0	0	0	2.9716	0	0	0	0	0
61	G patch domain-containing protein 1 OS=Homo sapiens GN=GPATCH1 PE=1 SV=1	GPTC1_HUMAN	103 kDa	0.0027	0	[]	3	6	0	0	0	0	0	0	0	0
62	Kinesin-like protein OS=Homo sapiens GN=KIF23 PE=1 SV=1	H7BYN4_HUMAN (+1)	109 kDa	0.0027	0	[]	0	1	0	0	8	0	0	0	0	0
63	Splicing factor, proline- and glutamine-rich OS=Homo sapiens GN=SFPQ PE=1 SV=2	SFPQ_HUMAN	76 kDa	0.0027	1.2	[]	57.552	78.552	76.552	16	42.552	58.552	88.552	98.552	17	55
64	Regulator of nonsense transcripts 1 OS=Homo sapiens GN=UPF1 PE=1 SV=2	RENT1_HUMAN	124 kDa	0.0029	1.6	[]	5	3	18	0	17	13	19	25	0	12
65	Cytoskeleton-associated protein 5 OS=Homo sapiens GN=CKAP5 PE=1 SV=3	CKAP5_HUMAN	226 kDa	0.003	1.3	[]	28	17	57	0	22	39	59	47	0	16
66	Protein PRRC2C OS=Homo sapiens GN=PRRC2C PE=1 SV=1	E7EPN9_HUMAN	309 kDa	0.0032	1.2	[]	28.982	23.982	59.473	37.491	106.46	31.982	49.473	55.982	48.491	114.96
67	Cluster of Alpha-actinin-4 OS=Homo sapiens GN=ACTN4 PE=1 SV=2 (ACTN4_HUMAN)	ACTN4_HUMAN [3]	105 kDa	0.0035	0.2	[]	1	16	2	0	1	1	0	4	0	0
67.1	Alpha-actinin-4 OS=Homo sapiens GN=ACTN4 PE=1 SV=2	ACTN4_HUMAN	105 kDa	0.039	0.3	[]	0	9.5909	0.66533	0	0.66533	0.66533	0	2.2643	0	0
67.2	Alpha-actinin-1 OS=Homo sapiens GN=ACTN1 PE=1 SV=2	ACTN1_HUMAN	103 kDa	0.11	0.2	[]	1	5.3093	1.3347	0	0	0	0	1.6359	0	0
67.3	Alpha-actinin-3 OS=Homo sapiens GN=ACTN3 PE=1 SV=2	ACTN3_HUMAN	103 kDa	0.52	0	[]	0	1.0998	0	0	0	0	0	0	0	0
68	Serine/threonine-protein kinase VRK1 OS=Homo sapiens GN=VRK1 PE=1 SV=1	VRK1_HUMAN	45 kDa	0.0035	0.2	[]	1	13	2	0	0	0	2	1	0	0
69	Translation initiation factor eIF-2B subunit gamma OS=Homo sapiens GN=EIF2B3 PE=1 SV=1	EI2BG_HUMAN	50 kDa	0.0035	0.2	[]	5	8	3	0	0	2	0	1	0	0
70	Dolichyl-diphosphooligosaccharide--protein glycosyltransferase subunit 1 OS=Homo sapiens GN=RPN1 PE=1 SV=1	RPN1_HUMAN	69 kDa	0.0038	0.6	[]	22	44	21	0	24	12	23	21	0	12
71	Chromodomain-helicase-DNA-binding protein 3 OS=Homo sapiens GN=CHD3 PE=1 SV=3	CHD3_HUMAN	227 kDa	0.0038	0.5	[]	3.7213	36.803	1.8142	0	0	4.8142	6.2677	8.2677	0	0
72	Pyruvate carboxylase, mitochondrial OS=Homo sapiens GN=PC PE=1 SV=2	PYC_HUMAN	130 kDa	0.004	0.7	[]	9	25	10	6	102	10	3	8	6	73
73	Cluster of Neuron navigator 1 OS=Homo sapiens GN=NAV1 PE=1 SV=2 (NAV1_HUMAN)	NAV1_HUMAN [2]	202 kDa	0.004	1.6	[]	4	1	15	1	23	9	18	17	2	23
73.1	Neuron navigator 1 OS=Homo sapiens GN=NAV1 PE=1 SV=1	A0A0A0MRJ3_HUMAN	197 kDa	0.029	1.6	[]	1.9924	0	7.4713	0.49809	10.958	4.4828	8.9656	8.4675	0.99618	11.46
73.2	Neuron navigator 1 OS=Homo sapiens GN=NAV1 PE=1 SV=2	NAV1_HUMAN	202 kDa	0.031	1.6	[]	2.0076	0	7.5287	0.50191	12.042	4.5172	9.0344	8.5325	1.0038	11.54
74	Cluster of 40S ribosomal protein S6 OS=Homo sapiens GN=RPS6 PE=1 SV=1 (RS6_HUMAN)	RS6_HUMAN [2]	29 kDa	0.004	1.1	[]	100	88	98	5	17	105	97	122	5	24
74.1	40S ribosomal protein S6 OS=Homo sapiens GN=RPS6 PE=1 SV=1	RS6_HUMAN	29 kDa	0.0065	1.1	[]	91.429	80.097	89.095	4.4434	15.664	94.872	88.095	111.43	4.4434	21.996
74.2	40S ribosomal protein S6 OS=Homo sapiens GN=RPS6 PE=1 SV=1	A2A3R5_HUMAN	25 kDa	0.21	1.2	[]	8.571	7.9032	8.905	0.55656	1.3357	10.128	8.905	10.575	0.55656	2.0036
75	Myosin phosphatase Rho-interacting protein OS=Homo sapiens GN=MPRIP PE=1 SV=3	MPRIP_HUMAN	117 kDa	0.0041	0.6	[]	25.516	42.516	25.516	0	2	22.516	18.516	16	0	0
76	Cluster of Probable ATP-dependent RNA helicase DDX46 OS=Homo sapiens GN=DDX46 PE=1 SV=1 (A0A0C4DG89_HUMAN)	A0A0C4DG89_HUMAN [2]	117 kDa	0.0045	1.4	[]	38	16	33	0	1	36	43	39	0	1
76.1	Probable ATP-dependent RNA helicase DDX46 OS=Homo sapiens GN=DDX46 PE=1 SV=1	A0A0C4DG89_HUMAN	117 kDa	0.028	1.4	[]	20	8.5	17	0	0.5	18.5	23.5	20	0	0.5
76.2	Probable ATP-dependent RNA helicase DDX46 OS=Homo sapiens GN=DDX46 PE=1 SV=2	DDX46_HUMAN	117 kDa	0.038	1.3	[]	18	7.5	16	0	0.5	17.5	19.5	19	0	0.5
77	Transcriptional repressor p66-beta OS=Homo sapiens GN=GATAD2B PE=1 SV=1	A0A0U1RRM1_HUMAN (+1)	63 kDa	0.0045	0.07	[]	1.7857	9.7857	0	0	0	0	0	0.78575	0	0
78	Unconventional myosin-XVIIIa OS=Homo sapiens GN=MYO18A PE=1 SV=1	A0A0D9SFK2_HUMAN (+1)	231 kDa	0.0045	0.09	[]	1	3	1	0	6	0	0	0	0	1
79	Cluster of Epididymis luminal protein 189 OS=Homo sapiens GN=DKFZp686J1372 PE=1 SV=1 (Q5HYB6_HUMAN)	Q5HYB6_HUMAN [2]	27 kDa	0.0047	0.3	[]	0	9.0747	0	1	13.363	0	0	0	1	5.921
79.1	Tropomyosin alpha-3 chain OS=Homo sapiens GN=TPM3 PE=1 SV=1	J3KN67_HUMAN	33 kDa	0.0058	0.2	[]	0	9.0747	0	0	6.0874	0	0	0	0	2.7776
79.2	Epididymis luminal protein 189 OS=Homo sapiens GN=DKFZp686J1372 PE=1 SV=1	Q5HYB6_HUMAN	27 kDa	0.23	0.5	[]	0	0	0	1	7.2756	0	0	0	1	3.1434
80	ADP-ribosylation factor 4 OS=Homo sapiens GN=ARF4 PE=1 SV=3	ARF4_HUMAN	21 kDa	0.0047	0.3	[]	4.3894	3.792	3.1947	0	11.987	1.1947	2.1947	3.1947	0	0
81	Serine/arginine repetitive matrix protein 2 OS=Homo sapiens GN=SRRM2 PE=1 SV=2	SRRM2_HUMAN	300 kDa	0.0047	0.5	[]	23	26	22	0	0	22	10	7	0	0
82	Cluster of SLIT-ROBO Rho GTPase activating protein 1, isoform CRA_a OS=Homo sapiens GN=SRGAP1 PE=1 SV=1 (G5EA48_HUMAN)	G5EA48_HUMAN [7]	117 kDa	0.0055	0.2	[]	0	11	1	0	1	0	1	1	0	0
82.1	SLIT-ROBO Rho GTPase activating protein 1, isoform CRA_a OS=Homo sapiens GN=SRGAP1 PE=1 SV=1	G5EA48_HUMAN (+1)	117 kDa	0.014	0.08	[]	0	8.8755	0.73975	0	0	0	0	0.73975	0	0
82.2	SLIT-ROBO Rho GTPase-activating protein 2B OS=Homo sapiens GN=SRGAP2B PE=4 SV=1	A0A087WW56_HUMAN (+2)	35 kDa	0.52	0	[]	0	0	0	0	1	0	0	0	0	0
82.3	SLIT-ROBO Rho GTPase-activating protein 2 OS=Homo sapiens GN=SRGAP2 PE=1 SV=1	A0A075B7B5_HUMAN (+1)	91 kDa	0.53	0.5	[]	0	2.0116	0	0	0	0	1	0	0	0
83	Cluster of Metastasis-associated protein MTA2 OS=Homo sapiens GN=MTA2 PE=1 SV=1 (MTA2_HUMAN)	MTA2_HUMAN [6]	75 kDa	0.0055	0.3	[]	3	16	0	0	0	1	1	3	0	0
83.1	Metastasis-associated protein MTA1 OS=Homo sapiens GN=MTA1 PE=1 SV=1	E7ESY4_HUMAN (+1)	79 kDa	0.01	0	[]	0	6.6811	0	0	0	0	0	0	0	0
83.2	Metastasis-associated protein MTA2 OS=Homo sapiens GN=MTA2 PE=1 SV=1	MTA2_HUMAN	75 kDa	0.039	0.3	[]	2.5247	8.0494	0	0	0	0	0.52472	2.5247	0	0
83.3	Metastasis associated 1 family, member 3, isoform CRA_a OS=Homo sapiens GN=MTA3 PE=1 SV=1	D6W5A2_HUMAN (+2)	61 kDa	0.73	0.8	[]	0	1.2695	0	0	0	1	0	0	0	0
84	Filamin-B OS=Homo sapiens GN=FLNB PE=1 SV=2	FLNB_HUMAN	278 kDa	0.0055	0.6	[]	2.2918	19.151	7.4342	0.44114	80.262	5.552	3.6931	5.4741	0.88228	52.181
85	60S ribosomal protein L29 OS=Homo sapiens GN=RPL29 PE=1 SV=2	RL29_HUMAN	18 kDa	0.0061	1.7	[]	6	4	6	7	5	8	9	9	8	14
86	Unconventional myosin-Va OS=Homo sapiens GN=MYO5A PE=1 SV=2	MYO5A_HUMAN	215 kDa	0.0065	0.7	[]	66	51	56	0	1	47	28	45	0	0
87	ATP-binding cassette sub-family F member 1 OS=Homo sapiens GN=ABCF1 PE=1 SV=2	ABCF1_HUMAN	96 kDa	0.0066	1.1	[]	140	127	119	0	2	146	145	137	0	2
88	RuvB-like 2 OS=Homo sapiens GN=RUVBL2 PE=1 SV=3	RUVB2_HUMAN	51 kDa	0.0067	0.5	[]	18	9	13	4	20	7	7	9	4	8
89	Pleckstrin homology domain-containing family A member 5 OS=Homo sapiens GN=PLEKHA5 PE=1 SV=1	PKHA5_HUMAN	127 kDa	0.0069	1.3	[]	19	53	28	0	12	26	46	46	2	23
90	U3 small nucleolar RNA-associated protein 14 homolog A OS=Homo sapiens GN=UTP14A PE=1 SV=1	UT14A_HUMAN	88 kDa	0.0072	1.6	[]	13	11	11	0	0	11	24	21	0	0
91	Annexin A2 OS=Homo sapiens GN=ANXA2 PE=1 SV=2	ANXA2_HUMAN	39 kDa	0.0091	1.2	[]	46	47	70	4	48	54	63	66	5	62
92	Apoptotic chromatin condensation inducer in the nucleus OS=Homo sapiens GN=ACIN1 PE=1 SV=1	S4R3H4_HUMAN	145 kDa	0.0092	0.2	[]	0	5	10	0	1	0	2	2	0	0
93	Cluster of ELKS/Rab6-interacting/CAST family member 1 OS=Homo sapiens GN=ERC1 PE=1 SV=1 (RB6I2_HUMAN)	RB6I2_HUMAN [3]	128 kDa	0.0093	0.4	[]	8	4	15	0	4	6	2	5	0	0
93.1	ELKS/Rab6-interacting/CAST family member 1 OS=Homo sapiens GN=ERC1 PE=1 SV=1	RB6I2_HUMAN (+1)	128 kDa	0.011	0.4	[]	7	3	14.899	0	3.7972	6	2	4	0	0
93.2	ERC protein 2 OS=Homo sapiens GN=ERC2 PE=1 SV=3	ERC2_HUMAN	111 kDa	0.53	0.5	[]	1	1	0	0	0	0	0	1	0	0
94	Cluster of Nuclease-sensitive element-binding protein 1 OS=Homo sapiens GN=YBX1 PE=1 SV=3 (YBOX1_HUMAN)	YBOX1_HUMAN [2]	36 kDa	0.0094	1.2	[]	23	29	29	16	26	28	31	28	23	43
94.1	Nuclease-sensitive element-binding protein 1 OS=Homo sapiens GN=YBX1 PE=1 SV=3	YBOX1_HUMAN	36 kDa	0.03	1.2	[]	19.475	23.475	24.264	12.527	21.264	23.106	24.475	21.843	16.896	35.843
94.2	Y-box-binding protein 3 OS=Homo sapiens GN=YBX3 PE=1 SV=4	YBOX3_HUMAN	40 kDa	0.086	1.4	[]	3.5253	5.5253	4.7357	3.4731	4.7357	4.8939	6.5253	6.1566	6.1044	7.1566
95	DNA-(apurinic or apyrimidinic site) lyase OS=Homo sapiens GN=APEX1 PE=1 SV=2	APEX1_HUMAN	36 kDa	0.0094	2.2	[]	0	7	5	0	0	10	9	7	0	0
96	Triosephosphate isomerase OS=Homo sapiens GN=TPI1 PE=1 SV=3	TPIS_HUMAN	31 kDa	0.01	0	[]	4	0	3	0	0	0	0	0	0	0
97	Exportin-1 OS=Homo sapiens GN=XPO1 PE=1 SV=1	XPO1_HUMAN	123 kDa	0.01	0	[]	0	0	0	0	7	0	0	0	0	0
98	Protein mago nashi homolog 2 OS=Homo sapiens GN=MAGOHB PE=1 SV=1	MGN2_HUMAN (+1)	17 kDa	0.01	0	[]	0	0	6	0	1	0	0	0	0	0
99	Ras GTPase-activating protein nGAP OS=Homo sapiens GN=RASAL2 PE=1 SV=2	NGAP_HUMAN	129 kDa	0.01	1.4	[]	15	18	16	0	0	20	27	23	0	1
100	Non-POU domain-containing octamer-binding protein OS=Homo sapiens GN=NONO PE=1 SV=4	NONO_HUMAN	54 kDa	0.011	1.1	[]	46.448	65.448	62.448	21	35.448	51.448	65.448	70.448	21	57
101	Zinc finger protein 512 OS=Homo sapiens GN=ZNF512 PE=1 SV=1	G3XAG1_HUMAN (+1)	65 kDa	0.011	0.4	[]	11	3	15	1	2	7	3	4	0	0
102	Cluster of Fragile X mental retardation syndrome-related protein 1 OS=Homo sapiens GN=FXR1 PE=1 SV=3 (FXR1_HUMAN)	FXR1_HUMAN [2]	70 kDa	0.011	1.3	[]	21.524	21.77	36.524	0	29.77	21.524	44.77	44.77	1	26.602
102.1	Fragile X mental retardation syndrome-related protein 1 OS=Homo sapiens GN=FXR1 PE=1 SV=3	FXR1_HUMAN	70 kDa	0.014	1.3	[]	20.45	20.485	34.41	0	28.16	20.32	42.316	42.381	1	24.458
102.2	Fragile X mental retardation syndrome-related protein 1 OS=Homo sapiens GN=FXR1 PE=1 SV=1	E9PFF5_HUMAN	55 kDa	0.34	1.3	[]	1.0736	1.2845	2.1131	0	1.6093	1.2035	2.4539	2.389	0	2.1436
103	Thymosin beta-4 OS=Homo sapiens GN=TMSB4X PE=1 SV=2	TYB4_HUMAN	5 kDa	0.013	INF	[]	0	0	0	0	0	0	0	0	2	4
104	Nucleolar RNA helicase 2 OS=Homo sapiens GN=DDX21 PE=1 SV=5	DDX21_HUMAN	87 kDa	0.013	0.7	[]	38.783	71.567	52	0	33	28	49	44	0	19.783
105	Eukaryotic translation initiation factor 2 subunit 2 OS=Homo sapiens GN=EIF2S2 PE=1 SV=2	IF2B_HUMAN	38 kDa	0.013	1.1	[]	86	104	98	0	6	107	109	103	0	9
106	Pre-mRNA-processing factor 40 homolog A OS=Homo sapiens GN=PRPF40A PE=1 SV=2	PR40A_HUMAN	109 kDa	0.013	0.7	[]	52	64.943	60.943	0	7	39.943	46.943	44.943	0	1
107	HCG2042749, isoform CRA_d OS=Homo sapiens GN=ZFP91-CNTF PE=4 SV=1	A0A0A6YYC7_HUMAN (+1)	60 kDa	0.013	0.3	[]	4	11	2	0	0	3	1	1	0	0
108	DnaJ homolog subfamily C member 10 OS=Homo sapiens GN=DNAJC10 PE=1 SV=2	DJC10_HUMAN	91 kDa	0.013	0.3	[]	2	13	2	0	0	0	2	3	0	0
109	Cluster of Histone H3 OS=Homo sapiens GN=H3F3A PE=1 SV=1 (B4DEB1_HUMAN)	H32_HUMAN [5]	15 kDa	0.014	0.7	[]	35	51	37	0	0	39	19	25	0	0
109.1	Histone H3 OS=Homo sapiens GN=H3F3A PE=1 SV=1	H31_HUMAN	15 kDa	0.048	0.6	[]	8.5	18.25	10.5	0	0	7.5	7.5	7.25	0	0
109.2	Histone H3 OS=Homo sapiens GN=H3F3A PE=1 SV=1	H32_HUMAN	15 kDa	0.075	0.7	[]	11.5	17.25	15.5	0	0	16.5	1.5	11.25	0	0
109.3	Histone H3 OS=Homo sapiens GN=H3F3A PE=1 SV=1	H33_HUMAN (+1)	15 kDa	0.12	0.7	[]	12.5	13.25	8.5	0	0	11.5	7.5	4.25	0	0
109.4	Histone H3 OS=Homo sapiens GN=H3F3A PE=1 SV=1	Q5TEC6_HUMAN	15 kDa	0.35	1.1	[]	2.5	2.25	2.5	0	0	3.5	2.5	2.25	0	0
110	Protein PPAN-P2RY11 OS=Homo sapiens GN=PPAN-P2RY11 PE=4 SV=1	A0A0A6YYI3_HUMAN (+2)	58 kDa	0.014	2.1	[]	4	2	6	0	0	3	13	9	0	0
111	Ribosome biogenesis protein BMS1 homolog OS=Homo sapiens GN=BMS1 PE=1 SV=1	BMS1_HUMAN	146 kDa	0.014	1.3	[]	29	29	20	0	0	20	40	42	0	0
112	Rho GTPase-activating protein 22 OS=Homo sapiens GN=ARHGAP22 PE=1 SV=1	RHG22_HUMAN	77 kDa	0.014	2.6	[]	3	0	4	0	0	6	7	5	0	0
113	Nicotinamide phosphoribosyltransferase OS=Homo sapiens GN=NAMPT PE=1 SV=1	NAMPT_HUMAN	56 kDa	0.014	0.1	[]	0	0	0	0	9	0	0	0	0	1
114	Histone-lysine N-methyltransferase NSD2 OS=Homo sapiens GN=NSD2 PE=1 SV=1	NSD2_HUMAN	152 kDa	0.014	0.1	[]	4	2	3	0	0	1	0	0	0	0
115	Rab3 GTPase-activating protein non-catalytic subunit OS=Homo sapiens GN=RAB3GAP2 PE=1 SV=1	RBGPR_HUMAN	156 kDa	0.014	0.3	[]	1	0	1	0	13	0	0	0	0	4
116	Fragile X mental retardation syndrome-related protein 2 OS=Homo sapiens GN=FXR2 PE=1 SV=2	FXR2_HUMAN	74 kDa	0.015	1.2	[]	15.914	26.405	27.064	4	36.555	16.764	33.555	38.705	5	41.872
117	Calcium uptake protein 2, mitochondrial OS=Homo sapiens GN=MICU2 PE=1 SV=2	MICU2_HUMAN	50 kDa	0.015	2	[]	6	2	5	0	0	10	8	8	0	0
118	Keratin, type I cytoskeletal 9 OS=Homo sapiens GN=KRT9 PE=1 SV=3	K1C9_HUMAN	62 kDa	0.016	0.8	[]	75	80	63	7	71	87	67	57	8	8
119	Protein transport protein Sec61 subunit alpha isoform 1 OS=Homo sapiens GN=SEC61A1 PE=1 SV=1	B4DR61_HUMAN (+1)	53 kDa	0.016	0.2	[]	1	1	3	0	6	0	0	0	0	2
120	T-complex protein 1 subunit gamma OS=Homo sapiens GN=CCT3 PE=1 SV=4	TCPG_HUMAN	61 kDa	0.016	0.5	[]	5	9	14	0	13	6	8	3	0	4
121	Cluster of Fragile X mental retardation 1, isoform CRA_e OS=Homo sapiens GN=FMR1 PE=1 SV=1 (G3V0J0_HUMAN)	G3V0J0_HUMAN [2]	67 kDa	0.016	1.4	[]	5.5624	8.8251	6.4125	0	21.675	5.7122	10.675	10.525	2	31.525
121.1	Fragile X mental retardation 1, isoform CRA_e OS=Homo sapiens GN=FMR1 PE=1 SV=1	G3V0J0_HUMAN	67 kDa	0.059	1.5	[]	3.6074	5.4721	3.6648	0	12.102	3.6931	6.5295	6.0154	0.57151	19.588
121.2	Synaptic functional regulator FMR1 OS=Homo sapiens GN=FMR1 PE=1 SV=1	FMR1_HUMAN	71 kDa	0.16	1.4	[]	1.9549	3.353	2.7477	0	9.5736	2.0191	4.1457	4.51	1.4285	11.937
122	General transcription factor IIH subunit 1 OS=Homo sapiens GN=GTF2H1 PE=1 SV=1	TF2H1_HUMAN	62 kDa	0.016	1.3	[]	30	17	30	0	0	34	33	33	0	0
123	Protein phosphatase 1G OS=Homo sapiens GN=PPM1G PE=1 SV=1	PPM1G_HUMAN	59 kDa	0.017	3.2	[]	0	0	2	0	2	1	6	4	0	2
124	Cluster of Translation initiation factor eIF-2B subunit delta OS=Homo sapiens GN=EIF2B4 PE=1 SV=1 (E7ERK9_HUMAN)	E7ERK9_HUMAN [3]	60 kDa	0.018	0.5	[]	9	17	6	0	0	7	5	3	0	0
124.1	Translation initiation factor eIF-2B subunit delta OS=Homo sapiens GN=EIF2B4 PE=1 SV=1	A0A087WTA5_HUMAN	57 kDa	0.055	0.4	[]	4.496	8.4914	2.4971	0	0	2.9966	1.4983	1.4983	0	0
124.2	Translation initiation factor eIF-2B subunit delta OS=Homo sapiens GN=EIF2B4 PE=1 SV=1	E7ERK9_HUMAN (+1)	60 kDa	0.12	0.5	[]	4.504	8.5086	3.5029	0	0	4.0034	3.5017	1.5017	0	0
125	Cluster of Caldesmon OS=Homo sapiens GN=CALD1 PE=1 SV=3 (CALD1_HUMAN)	CALD1_HUMAN [2]	93 kDa	0.018	1.3	[]	9	11	14	14	34	8	14	14	23	46
125.1	Caldesmon OS=Homo sapiens GN=CALD1 PE=1 SV=3	CALD1_HUMAN	93 kDa	0.028	1.3	[]	6.9885	7.9885	10.609	12.989	28.081	5.3678	11.356	10.483	20.724	38.69
125.2	Caldesmon OS=Homo sapiens GN=CALD1 PE=1 SV=1	E9PGZ1_HUMAN	62 kDa	0.23	1.2	[]	2.0115	3.0115	3.3907	1.0115	5.9194	2.6322	2.6436	3.5172	2.2758	7.3101
126	Merlin OS=Homo sapiens GN=NF2 PE=1 SV=1	MERL_HUMAN	70 kDa	0.018	0.7	[]	56	37	70	0	0	44	36	37	0	0
127	ATP synthase subunit alpha, mitochondrial OS=Homo sapiens GN=ATP5A1 PE=1 SV=1	ATPA_HUMAN	60 kDa	0.019	0.5	[]	6	2	9	1	28	2	3	2	1	17
128	Cluster of Tight junction protein 1 (Zona occludens 1), isoform CRA_e OS=Homo sapiens GN=TJP1 PE=1 SV=1 (G5E9E7_HUMAN)	G5E9E7_HUMAN [2]	190 kDa	0.019	1.1	[]	21	27.064	49.064	19	71.064	26.064	41.064	45	17	86
128.1	Tight junction protein 1 (Zona occludens 1), isoform CRA_a OS=Homo sapiens GN=TJP1 PE=1 SV=1	G3V1L9_HUMAN	197 kDa	0.029	1.2	[]	15.694	21.236	36.36	14.909	54.408	19.667	31.437	34.526	13.34	67.913
128.2	Tight junction protein 1 (Zona occludens 1), isoform CRA_e OS=Homo sapiens GN=TJP1 PE=1 SV=1	G5E9E7_HUMAN	190 kDa	0.29	1.1	[]	5.3064	5.8273	12.703	4.0911	16.655	6.3967	9.6265	10.474	3.6605	18.087
129	Deoxynucleotidyltransferase terminal-interacting protein 1 (Fragment) OS=Homo sapiens GN=DNTTIP1 PE=1 SV=1	H0Y501_HUMAN (+2)	17 kDa	0.019	0	[]	1	3	2	0	0	0	0	0	0	0
130	Protein FAM160B1 OS=Homo sapiens GN=FAM160B1 PE=1 SV=1	F16B1_HUMAN	87 kDa	0.019	0	[]	0	0	0	0	6	0	0	0	0	0
131	Ras-related protein Rab-32 OS=Homo sapiens GN=RAB32 PE=1 SV=3	RAB32_HUMAN	25 kDa	0.019	0	[]	0	0	0	0	6	0	0	0	0	0
132	Ras-related protein Rab-3B OS=Homo sapiens GN=RAB3B PE=1 SV=2	RAB3B_HUMAN	25 kDa	0.019	0	[]	1	1	0	0	4	0	0	0	0	0
133	Suprabasin OS=Homo sapiens GN=SBSN PE=1 SV=2	SBSN_HUMAN	61 kDa	0.019	0	[]	6	0	0	0	0	0	0	0	0	0
134	Gelsolin OS=Homo sapiens GN=GSN PE=1 SV=1	A0A0A0MS51_HUMAN (+2)	83 kDa	0.019	0	[]	0	4	0	0	2	0	0	0	0	0
135	HBS1-like protein OS=Homo sapiens GN=HBS1L PE=1 SV=1	HBS1L_HUMAN	75 kDa	0.019	0.5	[]	7	19	9	0	1	7	6	5	0	0
136	Ubiquitin-associated protein 2 OS=Homo sapiens GN=UBAP2 PE=1 SV=1	UBAP2_HUMAN	117 kDa	0.02	1.6	[]	1	3	4	3	18	7	5	6	4	23
137	Ras GTPase-activating protein-binding protein 1 OS=Homo sapiens GN=G3BP1 PE=1 SV=1	G3BP1_HUMAN	52 kDa	0.02	1.2	[]	28.58	35.739	54.16	6.7393	48.899	42.16	58.16	51.16	5.7393	43.377
138	Bromodomain adjacent to zinc finger domain protein 1A OS=Homo sapiens GN=BAZ1A PE=1 SV=2	BAZ1A_HUMAN	179 kDa	0.021	0.4	[]	10	10	4	0	0	2	5	3	0	0
139	Serine/threonine-protein kinase RIO2 OS=Homo sapiens GN=RIOK2 PE=1 SV=2	RIOK2_HUMAN	63 kDa	0.021	1.8	[]	6	4	6	0	0	10	12	7	0	0
140	T-complex protein 1 subunit eta OS=Homo sapiens GN=CCT7 PE=1 SV=2	TCPH_HUMAN	59 kDa	0.021	0.4	[]	0	11	13	0	3	4	2	5	0	1
141	Septin-2 OS=Homo sapiens GN=SEPT2 PE=1 SV=1	SEPT2_HUMAN	41 kDa	0.022	1.4	[]	3	11	15	0	9	9	17	15	0	14
142	Calcineurin-binding protein cabin-1 OS=Homo sapiens GN=CABIN1 PE=1 SV=1	CABIN_HUMAN	246 kDa	0.022	0.3	[]	7	0	7	0	0	2	2	0	0	0
143	Scaffold attachment factor B1 OS=Homo sapiens GN=SAFB PE=1 SV=4	SAFB1_HUMAN	103 kDa	0.022	0.3	[]	0	7	3	1	3	0	2	2	0	0
144	RRP12-like protein OS=Homo sapiens GN=RRP12 PE=1 SV=2	RRP12_HUMAN	144 kDa	0.022	1.1	[]	89	88	80	0	3	90	97	100	0	1
145	WD repeat-containing protein 60 OS=Homo sapiens GN=WDR60 PE=1 SV=3	WDR60_HUMAN	123 kDa	0.023	1.3	[]	30	10	26	0	0	28	28	30	0	0
146	60S acidic ribosomal protein P2 OS=Homo sapiens GN=RPLP2 PE=1 SV=1	RLA2_HUMAN	12 kDa	0.023	0.6	[]	18.713	22.426	23.426	0	13	15.713	16.426	16.139	0	1.7129
147	60S ribosomal protein L24 OS=Homo sapiens GN=RPL24 PE=1 SV=1	RL24_HUMAN	18 kDa	0.024	1.2	[]	48	32	56	11	8	65	40	45	13	17
148	Double-stranded RNA-specific adenosine deaminase OS=Homo sapiens GN=ADAR PE=1 SV=4	DSRAD_HUMAN	136 kDa	0.024	1.7	[]	1	0	15	0	2	8	7	16	0	0
149	Ferritin heavy chain OS=Homo sapiens GN=FTH1 PE=1 SV=2	FRIH_HUMAN	21 kDa	0.024	1.5	[]	7	7	14	0	0	9	21	13	0	0
150	Cyclin-T1 OS=Homo sapiens GN=CCNT1 PE=1 SV=1	CCNT1_HUMAN	81 kDa	0.025	0.2	[]	0	10	2	0	0	1	1	1	0	0
151	Tctex1 domain-containing protein 2 OS=Homo sapiens GN=TCTEX1D2 PE=4 SV=1	E7ER86_HUMAN (+2)	14 kDa	0.025	4.5	[]	1	0	1	0	0	3	3	3	0	0
152	Cluster of Ubiquitin-associated protein 2-like OS=Homo sapiens GN=UBAP2L PE=1 SV=2 (UBP2L_HUMAN)	UBP2L_HUMAN [2]	115 kDa	0.025	1.2	[]	22	34	35	1	46	30	35	38	5	54
152.1	Ubiquitin-associated protein 2-like OS=Homo sapiens GN=UBAP2L PE=1 SV=2	UBP2L_HUMAN	115 kDa	0.042	1.2	[]	17.751	27.323	27.918	1	36.704	24.132	28.121	30.514	4.1907	43.49
152.2	Ubiquitin-associated protein 2-like OS=Homo sapiens GN=UBAP2L PE=1 SV=2	F8W726_HUMAN	114 kDa	0.21	1.2	[]	4.2489	6.6769	7.0816	0	9.2956	5.8676	6.8792	7.4862	0.80932	10.51
153	Cluster of Bromodomain-containing protein 4 OS=Homo sapiens GN=BRD4 PE=1 SV=2 (BRD4_HUMAN)	BRD4_HUMAN [2]	152 kDa	0.025	0.1	[]	0	2	5.7504	0	0	0	0	1	0	0
153.1	Bromodomain-containing protein 4 OS=Homo sapiens GN=BRD4 PE=1 SV=2	BRD4_HUMAN	152 kDa	0.075	0.2	[]	0	2	4.1858	0	0	0	0	1	0	0
153.2	Bromodomain-containing protein 3 OS=Homo sapiens GN=BRD3 PE=1 SV=1	BRD3_HUMAN	80 kDa	0.27	0	[]	0	0	1.5647	0	0	0	0	0	0	0
154	Drebrin OS=Homo sapiens GN=DBN1 PE=1 SV=4	DREB_HUMAN	71 kDa	0.025	0.1	[]	0	8	0	0	0	0	0	1	0	0
155	Protein flightless-1 homolog OS=Homo sapiens GN=FLII PE=1 SV=2	FLII_HUMAN	145 kDa	0.025	0.1	[]	0	3	1	0	4	0	0	0	0	1
156	Calmodulin-like protein 5 OS=Homo sapiens GN=CALML5 PE=1 SV=2	CALL5_HUMAN	16 kDa	0.025	0.1	[]	5	1	0	1	1	0	0	0	1	0
157	Nexilin OS=Homo sapiens GN=NEXN PE=1 SV=1	NEXN_HUMAN	81 kDa	0.025	0.1	[]	0	7	1	0	0	0	0	1	0	0
158	Zinc finger CCCH domain-containing protein 14 OS=Homo sapiens GN=ZC3H14 PE=1 SV=1	ZC3HE_HUMAN	83 kDa	0.025	0.1	[]	1	1	3	0	3	1	0	0	0	0
159	Unconventional myosin-IXb OS=Homo sapiens GN=MYO9B PE=1 SV=3	MYO9B_HUMAN	243 kDa	0.025	0.6	[]	5	49.939	11	0	0	7	20	14	0	0
160	40S ribosomal protein S11 OS=Homo sapiens GN=RPS11 PE=1 SV=3	RS11_HUMAN	18 kDa	0.026	1.2	[]	41	47	33	8	14	41	46	47	10	23
161	Coatomer subunit beta' OS=Homo sapiens GN=COPB2 PE=1 SV=2	COPB2_HUMAN	102 kDa	0.026	0.2	[]	0	0	0	0	10	0	0	0	0	2
162	26S proteasome non-ATPase regulatory subunit 3 OS=Homo sapiens GN=PSMD3 PE=1 SV=2	PSMD3_HUMAN	61 kDa	0.026	0.2	[]	0	0	0	0	10	0	0	0	0	2
163	Activating signal cointegrator 1 OS=Homo sapiens GN=TRIP4 PE=1 SV=4	TRIP4_HUMAN	66 kDa	0.026	1.6	[]	4	6	12	0	2	10	14	14	0	0
164	Prolyl 4-hydroxylase subunit alpha-1 OS=Homo sapiens GN=P4HA1 PE=1 SV=2	P4HA1_HUMAN	61 kDa	0.026	0.4	[]	1	5	5	0	6	0	3	0	0	3
165	Ankyrin repeat domain-containing protein 12 OS=Homo sapiens GN=ANKRD12 PE=1 SV=3	ANR12_HUMAN	236 kDa	0.028	3	[]	2	1	1	0	0	8	1	3	0	0
166	40S ribosomal protein S2 OS=Homo sapiens GN=RPS2 PE=1 SV=2	RS2_HUMAN	31 kDa	0.028	0.7	[]	38	53	38	1	14	27	30	35	1	11
167	60 kDa SS-A/Ro ribonucleoprotein OS=Homo sapiens GN=TROVE2 PE=1 SV=2	RO60_HUMAN	61 kDa	0.028	7	[]	0	1	0	0	0	0	2	5	0	0
168	60S ribosomal protein L35 OS=Homo sapiens GN=RPL35 PE=1 SV=2	RL35_HUMAN	15 kDa	0.028	1.2	[]	29	23	26	2	14	28	27	35	7	18
169	Eukaryotic translation initiation factor 4B OS=Homo sapiens GN=EIF4B PE=1 SV=2	IF4B_HUMAN	69 kDa	0.029	0.7	[]	12	8	19	7	36	7	10	12	8	17
170	Cluster of Pleckstrin homology-like domain family B member 2 OS=Homo sapiens GN=PHLDB2 PE=1 SV=2 (PHLB2_HUMAN)	PHLB2_HUMAN [2]	142 kDa	0.029	0.6	[]	15	19	16	0	14	12	14	12	0	2
170.1	Pleckstrin homology-like domain family B member 2 OS=Homo sapiens GN=PHLDB2 PE=1 SV=2	PHLB2_HUMAN	142 kDa	0.067	0.6	[]	10.334	12.334	11.001	0	9.3338	8.0004	9.3338	8.3337	0	1.3334
170.2	Pleckstrin homology-like domain family B member 2 (Fragment) OS=Homo sapiens GN=PHLDB2 PE=1 SV=1	E9PFQ4_HUMAN	125 kDa	0.16	0.6	[]	4.6662	6.6661	4.9995	0	4.6662	3.9996	4.6662	3.6663	0	0.6666
171	Mitochondrial ribonuclease P protein 1 OS=Homo sapiens GN=TRMT10C PE=1 SV=2	MRRP1_HUMAN	47 kDa	0.03	0.3	[]	2	12	0	0	1	0	3	2	0	0
172	Methylcrotonoyl-CoA carboxylase beta chain, mitochondrial OS=Homo sapiens GN=MCCC2 PE=1 SV=1	MCCB_HUMAN	61 kDa	0.031	0.6	[]	0	6	1	6	52	5	0	0	3	33
173	Cluster of Kinectin OS=Homo sapiens GN=KTN1 PE=1 SV=1 (G3V4Y7_HUMAN)	KTN1_HUMAN [2]	156 kDa	0.031	1.1	[]	117	162	64	0	2	132	123	115	0	0
173.1	Kinectin OS=Homo sapiens GN=KTN1 PE=1 SV=1	KTN1_HUMAN	156 kDa	0.031	1.1	[]	116.82	161.83	63.872	0	1	131.83	122.84	114.87	0	0
173.2	Kinectin (Fragment) OS=Homo sapiens GN=KTN1 PE=1 SV=1	G3V5P0_HUMAN	18 kDa	0.52	0	[]	0	0	0	0	1	0	0	0	0	0
174	Cytospin-A (Fragment) OS=Homo sapiens GN=SPECC1L PE=4 SV=8	CYTSA_HUMAN	125 kDa	0.032	0.5	[]	6	21	8	0	2	8	4	7	0	1
175	Nucleolar transcription factor 1 OS=Homo sapiens GN=UBTF PE=1 SV=1	E9PKP7_HUMAN (+1)	87 kDa	0.032	0.5	[]	7	8	18	0	4	7	5	7	0	1
176	Ezrin OS=Homo sapiens GN=EZR PE=1 SV=4	EZRI_HUMAN	69 kDa	0.032	1.1	[]	82.316	58.321	84.564	1	2.688	87.284	79.564	82.417	0	3.9637
177	Staphylococcal nuclease domain-containing protein 1 OS=Homo sapiens GN=SND1 PE=1 SV=1	SND1_HUMAN	102 kDa	0.033	1.1	[]	137	103	134	0	6	136	140	123	0	5
178	Moesin OS=Homo sapiens GN=MSN PE=1 SV=3	MOES_HUMAN	68 kDa	0.034	1.1	[]	98.497	81.596	95.181	0	0.82907	94.254	93.813	108.96	0	2.6581
179	Nuclear fragile X mental retardation-interacting protein 2 OS=Homo sapiens GN=NUFIP2 PE=1 SV=1	NUFP2_HUMAN	76 kDa	0.035	1.2	[]	17	16	27	10	31	23	24	22	10	42
180	Membrane-associated guanylate kinase, WW and PDZ domain-containing protein 1 OS=Homo sapiens GN=MAGI1 PE=1 SV=1	A0A087WT53_HUMAN (+5)	128 kDa	0.035	3.3	[]	0	2	1	0	0	1	6	3	0	0
181	Formin-like protein 2 OS=Homo sapiens GN=FMNL2 PE=1 SV=3	FMNL2_HUMAN	123 kDa	0.035	1.5	[]	12.828	11.285	6.7416	0	0	12.285	16.285	16.285	0	0.45693
182	T-complex protein 1 subunit alpha OS=Homo sapiens GN=TCP1 PE=1 SV=1	TCPA_HUMAN	60 kDa	0.036	0.6	[]	7	14	19	0	28	13	13	9	0	9
183	Ig gamma-1 chain C region (Fragment) OS=Homo sapiens GN=IGHG1 PE=1 SV=1	A0A0A0MS08_HUMAN (+1)	44 kDa	0.037	0	[]	4.7486	0	0	0	0	0	0	0	0	0
184	DNA (cytosine-5)-methyltransferase 1 OS=Homo sapiens GN=DNMT1 PE=1 SV=2	DNMT1_HUMAN	183 kDa	0.037	0	[]	0	3	0	1	1	0	0	0	0	0
185	Fatty acid-binding protein, epidermal OS=Homo sapiens GN=FABP5 PE=1 SV=3	FABP5_HUMAN	15 kDa	0.037	0	[]	4	0	0	0	1	0	0	0	0	0
186	26S protease regulatory subunit 7 OS=Homo sapiens GN=PSMC2 PE=1 SV=3	PRS7_HUMAN	49 kDa	0.037	0	[]	0	1	0	0	4	0	0	0	0	0
187	CTP synthase 1 OS=Homo sapiens GN=CTPS1 PE=1 SV=2	PYRG1_HUMAN	67 kDa	0.037	0	[]	0	0	0	0	5	0	0	0	0	0
188	General transcription factor 3C polypeptide 2 OS=Homo sapiens GN=GTF3C2 PE=1 SV=2	TF3C2_HUMAN	101 kDa	0.037	0	[]	0	5	0	0	0	0	0	0	0	0
189	PRA1 family protein 3 OS=Homo sapiens GN=ARL6IP5 PE=1 SV=1	PRAF3_HUMAN	22 kDa	0.037	0	[]	0	0	1	0	4	0	0	0	0	0
190	AF4/FMR2 family member 4 OS=Homo sapiens GN=AFF4 PE=1 SV=1	AFF4_HUMAN	127 kDa	0.037	0	[]	0	1	4	0	0	0	0	0	0	0
191	Myotubularin-related protein 1 OS=Homo sapiens GN=MTMR1 PE=1 SV=1	F8WA39_HUMAN (+1)	76 kDa	0.039	1.4	[]	13	11.889	8.8888	0	0	15.889	20.889	11.889	0	0
192	Integrin beta-1 OS=Homo sapiens GN=ITGB1 PE=1 SV=2	ITB1_HUMAN	88 kDa	0.04	0.5	[]	4	1	6	5	6	3	2	1	3	1
193	Translation initiation factor eIF-2B subunit epsilon OS=Homo sapiens GN=EIF2B5 PE=1 SV=3	EI2BE_HUMAN	80 kDa	0.04	0.5	[]	4	17	1	0	0	6	4	0	0	0
194	Protein AATF OS=Homo sapiens GN=AATF PE=1 SV=1	AATF_HUMAN	63 kDa	0.04	0.4	[]	3	3	13	0	0	4	3	1	0	0
195	60S ribosomal protein L23a OS=Homo sapiens GN=RPL23A PE=1 SV=1	RL23A_HUMAN	18 kDa	0.04	1.1	[]	100	88	94	5	17	110	104	97	2	13
196	Keratinocyte proline-rich protein OS=Homo sapiens GN=KPRP PE=1 SV=1	KPRP_HUMAN	64 kDa	0.041	1.6	[]	7	4	4	0	2	13	6	9	0	0
197	Mitochondrial 2-oxoglutarate/malate carrier protein (Fragment) OS=Homo sapiens GN=SLC25A11 PE=1 SV=1	I3L1P8_HUMAN (+1)	32 kDa	0.042	0.2	[]	0	0	1	1	7	0	0	0	1	1
198	Archain 1, isoform CRA_a OS=Homo sapiens GN=ARCN1 PE=1 SV=1	B0YIW6_HUMAN (+1)	62 kDa	0.042	0.2	[]	0	0	0	0	9	2	0	0	0	0
199	NF-X1-type zinc finger protein NFXL1 OS=Homo sapiens GN=NFXL1 PE=1 SV=2	NFXL1_HUMAN	101 kDa	0.042	0.2	[]	1	8	0	0	0	1	1	0	0	0
200	UDP-glucose 6-dehydrogenase OS=Homo sapiens GN=UGDH PE=1 SV=1	UGDH_HUMAN	55 kDa	0.042	0.2	[]	0	0	0	0	9	0	0	0	0	2
201	Transcription intermediary factor 1-beta OS=Homo sapiens GN=TRIM28 PE=1 SV=5	TIF1B_HUMAN	89 kDa	0.043	4	[]	0	1	0	1	0	1	3	2	1	1
202	Cluster of Centromere protein V OS=Homo sapiens GN=CENPV PE=1 SV=1 (A0A0M3HER2_HUMAN)	A0A0M3HER2_HUMAN [2]	19 kDa	0.044	0.1	[]	2	0	5	0	0	0	0	1	0	0
202.1	Centromere protein V OS=Homo sapiens GN=CENPV PE=1 SV=1	A0A0M3HER2_HUMAN	19 kDa	0.14	0	[]	1.3351	0	1.6701	0	0	0	0	0	0	0
202.2	Centromere protein V OS=Homo sapiens GN=CENPV PE=1 SV=1	CENPV_HUMAN	30 kDa	0.21	0.2	[]	0.66493	0	3.3299	0	0	0	0	0.66493	0	0
203	Amyloid-like protein 2 OS=Homo sapiens GN=APLP2 PE=1 SV=2	APLP2_HUMAN	87 kDa	0.044	0.1	[]	0	0	7	0	0	0	0	1	0	0
204	Eukaryotic translation initiation factor 3 subunit J OS=Homo sapiens GN=EIF3J PE=1 SV=2	EIF3J_HUMAN	29 kDa	0.044	0.1	[]	0	0	6	0	1	0	0	0	0	1
205	CAD protein OS=Homo sapiens GN=CAD PE=1 SV=1	F8VPD4_HUMAN (+1)	236 kDa	0.044	0.1	[]	0	0	1	0	6	0	1	0	0	0
206	Vascular endothelial zinc finger 1 OS=Homo sapiens GN=VEZF1 PE=1 SV=1	J3QSH4_HUMAN (+2)	56 kDa	0.044	0.1	[]	3	2	2	0	0	0	1	0	0	0
207	Rho guanine nucleotide exchange factor 28 OS=Homo sapiens GN=ARHGEF28 PE=1 SV=3	ARG28_HUMAN	192 kDa	0.044	0.1	[]	1	1	2	0	3	1	0	0	0	0
208	Cluster of Histone H2B type 1-H OS=Homo sapiens GN=HIST1H2BH PE=1 SV=3 (H2B1H_HUMAN)	H2B1H_HUMAN [3]	14 kDa	0.044	1.2	[]	27	29	24	7	7	24	36	32	11	9
208.1	Histone H2B type 1-H OS=Homo sapiens GN=HIST1H2BH PE=1 SV=3	H2B1H_HUMAN (+1)	14 kDa	0.11	1.2	[]	15.98	17.777	12.985	3.797	4.193	14.183	20.772	18.777	5.995	5.193
208.2	Histone H2B type 1-J OS=Homo sapiens GN=HIST1H2BJ PE=1 SV=3	H2B1J_HUMAN	14 kDa	0.14	1.2	[]	11.02	11.223	11.015	3.203	2.807	9.8171	15.228	13.223	5.005	3.807
209	Protein CDV3 homolog OS=Homo sapiens GN=CDV3 PE=1 SV=1	CDV3_HUMAN	27 kDa	0.044	2.8	[]	0	0	2	0	2	0	1	3	0	7
210	EGF-like repeat and discoidin I-like domain-containing protein 3 OS=Homo sapiens GN=EDIL3 PE=1 SV=1	EDIL3_HUMAN	54 kDa	0.044	2.8	[]	1	0	1	0	2	3	5	2	0	1
211	ADP-ribosylation factor 1 OS=Homo sapiens GN=ARF1 PE=1 SV=2	ARF1_HUMAN	21 kDa	0.045	0.4	[]	1.6106	2.208	2.8053	0	7.0133	2.8053	1.8053	0.80531	0	0
212	Translation initiation factor eIF-2B subunit alpha OS=Homo sapiens GN=EIF2B1 PE=1 SV=1	EI2BA_HUMAN	34 kDa	0.046	0.5	[]	5	11	7	0	0	3	4	4	0	0
213	Myosin light chain kinase, smooth muscle OS=Homo sapiens GN=MYLK PE=1 SV=4	MYLK_HUMAN	211 kDa	0.046	0.5	[]	0	0	0	3	20	0	0	0	2	9
214	Eukaryotic translation initiation factor 5B OS=Homo sapiens GN=EIF5B PE=1 SV=1	A0A087WUT6_HUMAN (+1)	139 kDa	0.046	1	[]	143	183	102	0	5	155	154	139	0	4
215	BRCA2 and CDKN1A-interacting protein OS=Homo sapiens GN=BCCIP PE=1 SV=1	BCCIP_HUMAN	36 kDa	0.046	1.9	[]	8	0	2	0	0	9	5	5	0	0
216	Transcription factor BTF3 homolog 4 OS=Homo sapiens GN=BTF3L4 PE=1 SV=1	BT3L4_HUMAN	17 kDa	0.046	1.3	[]	17	4	16	3.5291	23	20	22	22	3.5291	12.529
217	Oxysterol-binding protein-related protein 8 OS=Homo sapiens GN=OSBPL8 PE=1 SV=3	OSBL8_HUMAN	101 kDa	0.047	0.4	[]	3	12	2	0	0	2	5	0	0	0
218	Bifunctional arginine demethylase and lysyl-hydroxylase JMJD6 OS=Homo sapiens GN=JMJD6 PE=1 SV=1	B2WTI3_HUMAN (+3)	39 kDa	0.047	2.1	[]	1	2	4	0	0	2	7	6	0	0
219	Cluster of SLAIN motif-containing protein 2 OS=Homo sapiens GN=SLAIN2 PE=1 SV=2 (SLAI2_HUMAN)	SLAI2_HUMAN [2]	63 kDa	0.048	1.5	[]	5	6	10	3	2	5	9	10	6	8
219.1	SLAIN motif-containing protein 2 OS=Homo sapiens GN=SLAIN2 PE=1 SV=2	SLAI2_HUMAN	63 kDa	0.07	1.4	[]	4.6677	5.5015	8.8369	2.5015	1.8338	4.6677	7.5015	9.1692	5.0031	6.3354
219.2	SLAIN motif-containing protein 2 OS=Homo sapiens GN=SLAIN2 PE=1 SV=1	D6RIF6_HUMAN	45 kDa	0.2	2.3	[]	0	0.49847	1.1631	0.49847	0	0	1.4985	0.83078	0.99694	1.6646
220	AP-2 complex subunit alpha-1 OS=Homo sapiens GN=AP2A1 PE=1 SV=3	AP2A1_HUMAN	108 kDa	0.048	1	[]	144.17	118.43	116.87	0	9.5397	117.4	137.43	147.41	0	5.522
221	60S ribosomal protein L27a OS=Homo sapiens GN=RPL27A PE=1 SV=2	RL27A_HUMAN	17 kDa	0.049	1.2	[]	20	19	16	3	11	22	24	24	4	11
222	Cluster of Filamin-A OS=Homo sapiens GN=FLNA PE=1 SV=1 (Q5HY54_HUMAN)	Q5HY54_HUMAN [2]	277 kDa	0.049	1	[]	135.17	223.54	169.31	56.018	362.73	188.3	125.27	132.24	49.037	456.7
222.1	Filamin A OS=Homo sapiens GN=FLNA PE=1 SV=1	Q60FE5_HUMAN	278 kDa	0.091	1	[]	89.539	145.17	110.65	35.713	238.05	124.66	82.926	86.244	31.054	297.09
222.2	Filamin-A OS=Homo sapiens GN=FLNA PE=1 SV=1	Q5HY54_HUMAN	277 kDa	0.18	1	[]	45.636	78.371	58.661	20.305	124.68	63.645	42.339	45.993	17.982	159.61
223	40S ribosomal protein S28 OS=Homo sapiens GN=RPS28 PE=1 SV=1	RS28_HUMAN	8 kDa	0.049	1.7	[]	2	3	3	6	1	3	2	3	16	1
224	Cluster of Eukaryotic initiation factor 4A-I OS=Homo sapiens GN=EIF4A1 PE=1 SV=1 (IF4A1_HUMAN)	IF4A1_HUMAN [2]	46 kDa	0.049	0.7	[]	8.595	8.595	18.595	0	28.975	11.595	12.595	11.595	0	7.595
224.1	Eukaryotic initiation factor 4A-I OS=Homo sapiens GN=EIF4A1 PE=1 SV=1	IF4A1_HUMAN	46 kDa	0.08	0.7	[]	8.0133	7.565	14.565	0	20.963	10.013	9.7892	9.7892	0	4.7892
224.2	Eukaryotic initiation factor 4A-II OS=Homo sapiens GN=EIF4A2 PE=1 SV=2	IF4A2_HUMAN	46 kDa	0.26	0.7	[]	0.5817	1.03	4.03	0	8.0119	1.5817	2.8059	1.8059	0	2.8059
225	Ral GTPase-activating protein subunit beta OS=Homo sapiens GN=RALGAPB PE=1 SV=1	RLGPB_HUMAN	167 kDa	0.051	1.5	[]	7	9	5	0	0	14	11	7	0	0
226	DNA-directed RNA polymerase I subunit RPA34 OS=Homo sapiens GN=CD3EAP PE=1 SV=1	RPA34_HUMAN	55 kDa	0.051	1.2	[]	27	20	28	0	0	35	29	25	0	2
227	Gamma-taxilin OS=Homo sapiens GN=TXLNG PE=1 SV=2	TXLNG_HUMAN	61 kDa	0.051	4.6	[]	0	0	1.2191	0	0	1.2191	1.2191	2.2191	0	1
228	Cluster of Reticulon OS=Homo sapiens GN=RTN4 PE=1 SV=1 (F8W914_HUMAN)	F8W914_HUMAN [2]	37 kDa	0.052	0.5	[]	8	3	5	0	8	3	6	2	0	1
228.1	Reticulon OS=Homo sapiens GN=RTN4 PE=1 SV=1	F8W914_HUMAN	37 kDa	0.1	0.5	[]	5.1859	1.9447	3.2412	0	5.5377	1.9447	3.8894	1.2965	0	0.64824
228.2	Reticulon-4 OS=Homo sapiens GN=RTN4 PE=1 SV=2	RTN4_HUMAN	130 kDa	0.23	0.5	[]	2.8141	1.0553	1.7588	0	2.4623	1.0553	2.1106	0.70352	0	0.35176
229	RNA 3'-terminal phosphate cyclase-like protein OS=Homo sapiens GN=RCL1 PE=1 SV=3	RCL1_HUMAN	41 kDa	0.053	1.5	[]	8	8	6	0	0	8	14	11	0	0
230	Asparagine--tRNA ligase, cytoplasmic OS=Homo sapiens GN=NARS PE=1 SV=1	SYNC_HUMAN	63 kDa	0.054	INF	[]	0	0	0	0	0	1	1	2	0	0
231	Cytochrome c oxidase subunit 5B, mitochondrial OS=Homo sapiens GN=COX5B PE=1 SV=2	COX5B_HUMAN	14 kDa	0.054	INF	[]	0	0	0	0	0	0	0	0	4	0
232	Collagen alpha-1(II) chain OS=Homo sapiens GN=COL2A1 PE=1 SV=3	CO2A1_HUMAN	142 kDa	0.054	INF	[]	0	0	0	0	0	0	3	1	0	0
233	RuvB-like 1 OS=Homo sapiens GN=RUVBL1 PE=1 SV=1	RUVB1_HUMAN	50 kDa	0.054	0.7	[]	20	19	12	0	21	10	20	10	0	9
234	Bcl-2-associated transcription factor 1 OS=Homo sapiens GN=BCLAF1 PE=1 SV=2	BCLF1_HUMAN	106 kDa	0.055	0.4	[]	0	1	7	1.3066	6.3066	1	0	3	0.30657	1.3066
235	Extended synaptotagmin-1 OS=Homo sapiens GN=ESYT1 PE=1 SV=1	ESYT1_HUMAN	123 kDa	0.055	0.4	[]	1	0	4	1	9	0	0	0	0	6
236	ATP synthase subunit beta, mitochondrial OS=Homo sapiens GN=ATP5B PE=1 SV=3	ATPB_HUMAN	57 kDa	0.056	0.4	[]	4	0	8	0	6	1	0	3	0	4
237	Coronin-1C OS=Homo sapiens GN=CORO1C PE=1 SV=1	COR1C_HUMAN	53 kDa	0.056	0.6	[]	3	18	9	0	2	4	5	5	0	4
238	Nucleolar protein 10 OS=Homo sapiens GN=NOL10 PE=1 SV=1	NOL10_HUMAN	80 kDa	0.056	0.6	[]	12	3	21	0	0	9	6	6	0	0
239	Regulator of nonsense transcripts 2 OS=Homo sapiens GN=UPF2 PE=1 SV=1	RENT2_HUMAN	148 kDa	0.056	1.1	[]	55	58	56	1	0	49	74	65	0	0
240	DNA excision repair protein ERCC-6 OS=Homo sapiens GN=ERCC6 PE=1 SV=1	ERCC6_HUMAN	168 kDa	0.057	1.1	[]	49	50	19	0	0	47	46	42	0	0
241	UPF0428 protein CXorf56 OS=Homo sapiens GN=CXorf56 PE=1 SV=1	CX056_HUMAN	26 kDa	0.057	3	[]	2	0	1	0	0	3	2	4	0	0
242	Cluster of Histone H1.2 OS=Homo sapiens GN=HIST1H1C PE=1 SV=2 (H12_HUMAN)	H12_HUMAN [3]	21 kDa	0.057	1.2	[]	17	21	25	14.003	13.899	23.401	25.801	23	17.804	17.574
242.1	Histone H1.4 OS=Homo sapiens GN=HIST1H1E PE=1 SV=2	H14_HUMAN	22 kDa	0.065	1.4	[]	3.7648	4.2668	5.2708	4.9319	3.2589	5.8654	7.7149	4.7648	5.8859	6.5038
242.2	Histone H1.2 OS=Homo sapiens GN=HIST1H1C PE=1 SV=2	H12_HUMAN	21 kDa	0.15	1.1	[]	11.4	14.654	17.16	7.6417	10.64	15.651	16.276	15.4	10.024	11.07
242.3	Histone H1.3 OS=Homo sapiens GN=HIST1H1D PE=1 SV=2	H13_HUMAN	22 kDa	0.54	1.1	[]	1.8349	2.0795	2.5689	1.4289	0	1.8839	1.8106	2.8349	1.8939	0
243	Neuroblast differentiation-associated protein AHNAK OS=Homo sapiens GN=AHNAK PE=1 SV=2	AHNK_HUMAN	629 kDa	0.058	0.9	[]	82	189	183	15	321	129	128	159	13	247
244	Cluster of ATP-dependent RNA helicase DDX3X OS=Homo sapiens GN=DDX3X PE=1 SV=1 (A0A0D9SF53_HUMAN)	A0A0D9SF53_HUMAN [3]	81 kDa	0.058	1.1	[]	49.649	48.974	74.974	16	72.298	44.649	62.649	62.649	20	90.649
244.1	ATP-dependent RNA helicase DDX3X OS=Homo sapiens GN=DDX3X PE=1 SV=1	A0A0D9SF53_HUMAN	81 kDa	0.048	1.1	[]	47.316	46.607	71.687	14.443	68.987	42.85	59.73	59.864	19.306	87.039
244.2	ATP-dependent RNA helicase DDX3X (Fragment) OS=Homo sapiens GN=DDX3X PE=1 SV=1	A0A0J9YVQ7_HUMAN	18 kDa	0.53	0.5	[]	0	0	0	1.2475	0.59071	0	0	0	0	0.91971
244.3	ATP-dependent RNA helicase DDX3Y OS=Homo sapiens GN=DDX3Y PE=1 SV=2	DDX3Y_HUMAN	73 kDa	0.53	1	[]	1.7423	1.8118	2.4868	0.30945	2.7209	1.3822	2.2617	2.1603	0.4126	2.6905
245	Partner of Y14 and mago OS=Homo sapiens GN=PYM1 PE=1 SV=1	PYM1_HUMAN	23 kDa	0.058	1.7	[]	3	6	2	0	2	3	7	6	0	6
246	DNA-directed RNA polymerases I and III subunit RPAC1 OS=Homo sapiens GN=POLR1C PE=1 SV=1	RPAC1_HUMAN	39 kDa	0.058	0.6	[]	15	12	18	0	0	9	10	9	0	0
247	Cluster of Tight junction protein ZO-2 OS=Homo sapiens GN=TJP2 PE=1 SV=2 (ZO2_HUMAN)	ZO2_HUMAN [3]	134 kDa	0.06	1.1	[]	17	10.936	31.936	17	58.936	18.936	29.936	27	18	59
247.1	Tight junction protein ZO-2 OS=Homo sapiens GN=TJP2 PE=1 SV=2	ZO2_HUMAN	134 kDa	0.075	1.1	[]	16.971	10.922	31.85	17	58.879	18.908	29.879	26.957	17.986	57.942
247.2	Tight junction protein ZO-2 (Fragment) OS=Homo sapiens GN=TJP2 PE=1 SV=1	B1AN86_HUMAN (+1)	18 kDa	0.48	INF	[]	0	0	0	0	0	0	0	0	0	1.0576
248	Protein FAM111B OS=Homo sapiens GN=FAM111B PE=1 SV=1	F111B_HUMAN	85 kDa	0.06	0.6	[]	13	1	15	0	0	11	2	3	0	0
249	Prohibitin OS=Homo sapiens GN=PHB PE=1 SV=1	PHB_HUMAN	30 kDa	0.06	0.3	[]	0	0	0	0	10	0	0	0	0	3
250	L-lactate dehydrogenase A chain OS=Homo sapiens GN=LDHA PE=1 SV=2	LDHA_HUMAN	37 kDa	0.06	0.3	[]	0	0	1	0	9	0	0	0	0	3
251	Rab3 GTPase-activating protein catalytic subunit OS=Homo sapiens GN=RAB3GAP1 PE=1 SV=3	RB3GP_HUMAN	111 kDa	0.06	0.3	[]	0	0	0	0	10	0	0	0	0	3
252	Septin-11 OS=Homo sapiens GN=SEPT11 PE=1 SV=1	D6RER5_HUMAN (+2)	50 kDa	0.06	1.5	[]	0	1.3622	8.3622	1	8	4	9.9562	9.9562	0	5
253	THO complex subunit 1 OS=Homo sapiens GN=THOC1 PE=1 SV=1	A0A087WWS1_HUMAN (+1)	76 kDa	0.06	1.2	[]	46	17	37	1	0	38	42	37	0	0
254	Septin-7 OS=Homo sapiens GN=SEPT7 PE=1 SV=2	E7EPK1_HUMAN (+2)	51 kDa	0.061	1.4	[]	1	3	11	0	11	7	7	12	0	11
255	Ribosomal RNA processing protein 1 homolog B OS=Homo sapiens GN=RRP1B PE=1 SV=3	RRP1B_HUMAN	84 kDa	0.061	1.1	[]	60	34	53	0	2	57	52	56	0	1
256	Rho guanine nucleotide exchange factor 2 OS=Homo sapiens GN=ARHGEF2 PE=1 SV=4	ARHG2_HUMAN (+1)	112 kDa	0.061	1.1	[]	43	64	40	0	2	44	62	58	0	2
257	Double-stranded RNA-binding protein Staufen homolog 2 OS=Homo sapiens GN=STAU2 PE=1 SV=1	A0A0A0MTC5_HUMAN (+6)	63 kDa	0.061	1.4	[]	1	6	7	0	20.534	5	10	8	0	24.068
258	Regulator of nonsense transcripts 3B OS=Homo sapiens GN=UPF3B PE=1 SV=1	REN3B_HUMAN	58 kDa	0.061	1.2	[]	20	22	18	0	0	17	29	28	0	0
259	Cytoskeleton-associated protein 2 OS=Homo sapiens GN=CKAP2 PE=1 SV=1	CKAP2_HUMAN	77 kDa	0.062	2.2	[]	3	2	0	0	1	6	2	3	0	2
260	Coiled-coil domain-containing protein 137 OS=Homo sapiens GN=CCDC137 PE=1 SV=1	CC137_HUMAN (+1)	33 kDa	0.062	2.2	[]	3	3	0	0	0	8	2	3	0	0
261	U5 small nuclear ribonucleoprotein 200 kDa helicase OS=Homo sapiens GN=SNRNP200 PE=1 SV=2	U520_HUMAN	245 kDa	0.065	0.8	[]	103	112	121	0	4	75	104	100	0	0
262	MAP7 domain-containing protein 3 OS=Homo sapiens GN=MAP7D3 PE=1 SV=2	MA7D3_HUMAN	98 kDa	0.065	1.3	[]	6	18	7	1	18	9	18	13	1	22
263	AP-3 complex subunit sigma-1 OS=Homo sapiens GN=AP3S1 PE=1 SV=1	AP3S1_HUMAN	22 kDa	0.065	1.3	[]	14	9	15	0	0	15	17	17	0	1
264	Nucleolar protein 6 OS=Homo sapiens GN=NOL6 PE=1 SV=1	NOL6_HUMAN	128 kDa	0.065	0.7	[]	25	28	31	0	4	18	22	23	0	0
265	Cluster of Double-stranded RNA-binding protein Staufen homolog 1 OS=Homo sapiens GN=STAU1 PE=1 SV=2 (STAU1_HUMAN)	STAU1_HUMAN [2]	63 kDa	0.066	1.2	[]	11	15	18	0	24.466	12	24	24	1	20.932
265.1	Double-stranded RNA-binding protein Staufen homolog 1 OS=Homo sapiens GN=STAU1 PE=1 SV=2	STAU1_HUMAN	63 kDa	0.1	1.2	[]	10.857	14.809	17.761	0	24.132	11.905	23.714	23.666	0.95227	19.646
265.2	Double-stranded RNA-binding protein Staufen homolog 1 (Fragment) OS=Homo sapiens GN=STAU1 PE=1 SV=1	Q5JW28_HUMAN	22 kDa	0.23	3.8	[]	0	0	0	0	0.33414	0	0	0	0	1.2864
266	Probable ATP-dependent RNA helicase DDX56 OS=Homo sapiens GN=DDX56 PE=1 SV=1	DDX56_HUMAN	62 kDa	0.066	0.4	[]	1	12	3	0	0	1	3	3	0	0
267	Cluster of Tubulin beta chain OS=Homo sapiens GN=TUBB PE=1 SV=1 (Q5JP53_HUMAN)	Q5JP53_HUMAN [9]	48 kDa	0.067	0.8	[]	64	64	75	0	131.69	58	67	68	3	78.856
267.1	Tubulin beta-6 chain OS=Homo sapiens GN=TUBB6 PE=1 SV=1	TBB6_HUMAN	50 kDa	0.12	0.7	[]	12.135	9.5501	14.04	0	25.806	9.0353	11.083	11.421	0.42585	13.274
267.2	Tubulin beta-2A chain OS=Homo sapiens GN=TUBB2A PE=1 SV=1	TBB2A_HUMAN	50 kDa	0.18	0.7	[]	6.807	4.5329	6.7549	0	15.303	6.4366	4.9448	4.5423	0	8.3908
267.3	Tubulin beta-4B chain OS=Homo sapiens GN=TUBB4B PE=1 SV=1	TBB4B_HUMAN	50 kDa	0.29	0.8	[]	13.571	13.83	15.816	0	28.021	14.033	13.481	15.252	0	15.984
267.4	Tubulin beta-8 chain OS=Homo sapiens GN=TUBB8 PE=1 SV=2	TBB8_HUMAN	50 kDa	0.33	0.8	[]	4.2629	6.7037	11.121	0	5.4412	3.9594	9.0562	8.0065	0	1.3063
267.5	Tubulin beta chain OS=Homo sapiens GN=TUBB PE=1 SV=1	Q5JP53_HUMAN (+1)	48 kDa	0.39	0.9	[]	18.623	16.728	19.117	0	28.58	17.313	15.85	18.288	2.1978	19.37
267.6	Tubulin beta-3 chain OS=Homo sapiens GN=TUBB3 PE=1 SV=2	TBB3_HUMAN	50 kDa	0.45	0.9	[]	7.2149	12.354	7.8446	0	28.189	6.9735	11.315	10.208	0	20.366
267.7	CON__ENSEMBL:ENSBTAP00000025008	CON__ENSEMBL:ENSBTAP00000025008	?	0.73	0.9	[]	1.1674	0	0.12153	0	0	0.098586	1.0986	0	0	0
267.8	Tubulin beta-8 chain-like protein LOC260334 OS=Homo sapiens PE=1 SV=1	TBB8L_HUMAN	50 kDa	1	INF	[]	0	0	0	0	0	0	0	0.16114	0	0
268	Pre-mRNA-splicing factor ATP-dependent RNA helicase DHX15 OS=Homo sapiens GN=DHX15 PE=1 SV=2	DHX15_HUMAN	91 kDa	0.067	0.8	[]	47.771	57.771	50.771	0	7	38.771	41.771	46.771	0	0
269	Glutamine--tRNA ligase OS=Homo sapiens GN=QARS PE=1 SV=1	SYQ_HUMAN	88 kDa	0.068	0.7	[]	39	51	19	0	4	47	20	17	0	0
270	Dolichyl-diphosphooligosaccharide--protein glycosyltransferase subunit 2 OS=Homo sapiens GN=RPN2 PE=1 SV=3	RPN2_HUMAN	69 kDa	0.069	0.2	[]	1	0	5	0	2	1	1	0	0	0
271	General transcription factor 3C polypeptide 1 OS=Homo sapiens GN=GTF3C1 PE=1 SV=4	TF3C1_HUMAN	239 kDa	0.069	0.2	[]	0	7	1	0	0	0	0	2	0	0
272	Cluster of Polyadenylate-binding protein OS=Homo sapiens GN=PABPC4 PE=1 SV=1 (B1ANR0_HUMAN)	B1ANR0_HUMAN [3]	68 kDa	0.069	1.2	[]	6.9371	5.3264	12.061	4.2501	26.575	8.9485	8.8044	11.298	4.2501	35.04
272.1	Polyadenylate-binding protein OS=Homo sapiens GN=PABPC4 PE=1 SV=1	B1ANR0_HUMAN (+1)	68 kDa	0.065	1.2	[]	6.9371	5.3264	12.061	2.8774	23.019	8.9485	8.8044	11.298	2.8774	30.525
272.2	Polyadenylate-binding protein (Fragment) OS=Homo sapiens GN=PABPC4 PE=1 SV=1	H0Y5F5_HUMAN	60 kDa	0.45	1.2	[]	0	0	0	1.3726	3.5555	0	0	0	1.3726	4.5146
273	Kinesin-like protein KIF1B OS=Homo sapiens GN=KIF1B PE=1 SV=1	A0A087WWA3_HUMAN (+2)	202 kDa	0.069	0.7	[]	5.1152	3.8977	12.79	3.1439	22.649	2.6151	2.584	4.584	1.7994	19.765
274	60S ribosomal protein L9 OS=Homo sapiens GN=RPL9 PE=1 SV=1	RL9_HUMAN	22 kDa	0.07	0.8	[]	30	65	38	0	13	35	33	37	0	7
275	Propionyl-CoA carboxylase beta chain, mitochondrial OS=Homo sapiens GN=PCCB PE=1 SV=1	E9PDR0_HUMAN (+1)	59 kDa	0.071	0.6	[]	0	1	0	1	29	1	0	0	1	16
276	Keratin, type II cytoskeletal 4 OS=Homo sapiens GN=KRT4 PE=1 SV=4	K2C4_HUMAN (+1)	57 kDa	0.072	0	[]	0	0	0	0	4.0627	0	0	0	0	0
277	Far upstream element-binding protein 1 OS=Homo sapiens GN=FUBP1 PE=1 SV=1	E9PEB5_HUMAN (+1)	69 kDa	0.072	0	[]	1	0	0	0	3.2635	0	0	0	0	0
278	Erlin-2 (Fragment) OS=Homo sapiens GN=ERLIN2 PE=1 SV=1	E5RHW4_HUMAN (+1)	38 kDa	0.072	0.09	[]	0	0	0	0	3.299	0	0	0	0	0.29904
279	Ataxin-7-like protein 3 OS=Homo sapiens GN=ATXN7L3 PE=1 SV=1	AT7L3_HUMAN	39 kDa	0.072	0	[]	2	2	0	0	0	0	0	0	0	0
280	Q8N5G2	Q8N5G2-DECOY	?	0.072	0	[]	2	1	0	0	1	0	0	0	0	0
281	Interferon-induced protein with tetratricopeptide repeats 3 OS=Homo sapiens GN=IFIT3 PE=1 SV=1	IFIT3_HUMAN	56 kDa	0.072	0	[]	0	0	3	1	0	0	0	0	0	0
282	AKT-interacting protein OS=Homo sapiens GN=AKTIP PE=1 SV=1	AKTIP_HUMAN	33 kDa	0.072	0	[]	0	0	0	0	4	0	0	0	0	0
283	Serpin B4 (Fragment) OS=Homo sapiens GN=SERPINB4 PE=1 SV=1	H0Y5H9_HUMAN (+1)	43 kDa	0.072	0	[]	4	0	0	0	0	0	0	0	0	0
284	Immunoglobulin kappa constant OS=Homo sapiens GN=IGKC PE=1 SV=2	IGKC_HUMAN	12 kDa	0.072	0	[]	4	0	0	0	0	0	0	0	0	0
285	Importin-8 OS=Homo sapiens GN=IPO8 PE=1 SV=2	IPO8_HUMAN	120 kDa	0.072	0	[]	0	0	0	0	4	0	0	0	0	0
286	Zinc finger protein ubi-d4 OS=Homo sapiens GN=DPF2 PE=1 SV=1	J3KMZ8_HUMAN (+1)	46 kDa	0.072	0	[]	0	4	0	0	0	0	0	0	0	0
287	Nucleoside diphosphate kinase B OS=Homo sapiens GN=NME2 PE=1 SV=1	NDKB_HUMAN (+1)	17 kDa	0.072	0	[]	0	0	4	0	0	0	0	0	0	0
288	RNA-binding protein 4 OS=Homo sapiens GN=RBM4 PE=1 SV=1	RBM4_HUMAN	40 kDa	0.072	0	[]	0	0	0	0	4	0	0	0	0	0
289	Vacuolar protein sorting-associated protein 45 OS=Homo sapiens GN=VPS45 PE=1 SV=1	A0A087WU65_HUMAN (+1)	51 kDa	0.072	0	[]	0	0	0	0	4	0	0	0	0	0
290	Melanoma-associated antigen B18 OS=Homo sapiens GN=MAGEB18 PE=1 SV=2	MAGBI_HUMAN	39 kDa	0.072	0	[]	1	2	1	0	0	0	0	0	0	0
291	Splicing factor U2AF 65 kDa subunit OS=Homo sapiens GN=U2AF2 PE=1 SV=4	U2AF2_HUMAN	54 kDa	0.072	1.1	[]	44	33	35	2	3	32	48	49	2	1
292	Probable rRNA-processing protein EBP2 OS=Homo sapiens GN=EBNA1BP2 PE=1 SV=2	EBP2_HUMAN (+1)	35 kDa	0.072	1.5	[]	3	2	12	0	0	4	11	11	0	0
293	E3 ubiquitin-protein ligase TRIP12 OS=Homo sapiens GN=TRIP12 PE=1 SV=1	TRIPC_HUMAN	220 kDa	0.073	0.7	[]	27	15	12	0	0	15	11	10	0	0
294	Oxysterol-binding protein-related protein 3 OS=Homo sapiens GN=OSBPL3 PE=1 SV=1	OSBL3_HUMAN	101 kDa	0.073	0.5	[]	1	17.762	1	0	0	4	5	1	0	0
295	Heterogeneous nuclear ribonucleoprotein R OS=Homo sapiens GN=HNRNPR PE=1 SV=1	HNRPR_HUMAN	71 kDa	0.073	0.7	[]	10.802	22.759	18.47	2.0692	21.561	8.3795	12.069	20.182	1.3795	10.54
296	Cluster of Nucleolar GTP-binding protein 2 OS=Homo sapiens GN=GNL2 PE=1 SV=1 (NOG2_HUMAN)	NOG2_HUMAN [2]	84 kDa	0.073	1.2	[]	36	23	25	0	1	32	32	35	0	0
296.1	Nucleolar GTP-binding protein 2 OS=Homo sapiens GN=GNL2 PE=1 SV=1	NOG2_HUMAN	84 kDa	0.063	1.2	[]	34.666	22.749	24.749	0	1	31.666	31.708	34.624	0	0
296.2	Nucleolar GTP-binding protein 2 (Fragment) OS=Homo sapiens GN=GNL2 PE=1 SV=2	H0YG10_HUMAN	26 kDa	0.27	0.3	[]	1.3341	0	0	0	0	0	0	0.37582	0	0
297	Major vault protein OS=Homo sapiens GN=MVP PE=1 SV=4	MVP_HUMAN	99 kDa	0.074	1.7	[]	2	3	7	0	0	4	8	8	0	0
298	Bromodomain-containing protein 7 OS=Homo sapiens GN=BRD7 PE=1 SV=1	BRD7_HUMAN	74 kDa	0.074	1.4	[]	14	6	5	0	0	10	16	9	0	0
299	Heterogeneous nuclear ribonucleoprotein H3 OS=Homo sapiens GN=HNRNPH3 PE=1 SV=2	HNRH3_HUMAN	37 kDa	0.075	0.2	[]	0	1	2.2506	0	3	0	0	1	0	0
300	Activity-dependent neuroprotector homeobox protein OS=Homo sapiens GN=ADNP PE=1 SV=1	ADNP_HUMAN	124 kDa	0.075	0.2	[]	1	5	0	0	0	1	0	0	0	0
301	Gem-associated protein 5 OS=Homo sapiens GN=GEMIN5 PE=1 SV=3	GEMI5_HUMAN	169 kDa	0.075	0.2	[]	0	0	2	0	4	0	1	0	0	0
302	DNA topoisomerase 2-beta OS=Homo sapiens GN=TOP2B PE=1 SV=3	TOP2B_HUMAN	183 kDa	0.075	0.7	[]	32.095	8.6983	23.264	0	0	18.397	13.831	13.264	0	0
303	ATP-dependent RNA helicase DDX50 OS=Homo sapiens GN=DDX50 PE=1 SV=1	DDX50_HUMAN	83 kDa	0.076	0.5	[]	5.2166	10.433	7	0	1	0	8	5	0	0
304	U3 small nucleolar RNA-interacting protein 2 OS=Homo sapiens GN=RRP9 PE=1 SV=1	U3IP2_HUMAN	52 kDa	0.076	0.5	[]	12	3	9	0	0	7	1	5	0	0
305	Cluster of Ubiquitin-40S ribosomal protein S27a OS=Homo sapiens GN=RPS27A PE=1 SV=2 (RS27A_HUMAN)	RS27A_HUMAN [2]	18 kDa	0.076	1.2	[]	17	17	19	3	11	21	22	18	5	14
305.1	Ubiquitin-40S ribosomal protein S27a OS=Homo sapiens GN=RPS27A PE=1 SV=2	RS27A_HUMAN	18 kDa	0.073	1.2	[]	11.179	11.179	13.179	2.7263	7.179	14.179	15.179	12.179	4.4527	10.358
305.2	Ubiquitin-60S ribosomal protein L40 OS=Homo sapiens GN=UBA52 PE=1 SV=2	RL40_HUMAN	15 kDa	0.4	1.1	[]	5.821	5.821	5.821	0.27367	3.821	6.821	6.821	5.821	0.54735	3.642
306	40S ribosomal protein S25 OS=Homo sapiens GN=RPS25 PE=1 SV=1	RS25_HUMAN	14 kDa	0.077	1.3	[]	10	13	11	1	1	11	13	11	7	5
307	Ataxin-2 OS=Homo sapiens GN=ATXN2 PE=1 SV=2	ATX2_HUMAN (+2)	140 kDa	0.077	1.3	[]	2	2	4	4	24	4	5	7	4	27
308	28S ribosomal protein S15, mitochondrial OS=Homo sapiens GN=MRPS15 PE=1 SV=1	RT15_HUMAN	30 kDa	0.077	1.9	[]	1	4	3	0	0	3	7	5	0	0
309	ATP-dependent RNA helicase A OS=Homo sapiens GN=DHX9 PE=1 SV=4	DHX9_HUMAN	141 kDa	0.077	0.8	[]	33	39	47	0	46	25	43	38	0	23
310	Methylcrotonoyl-CoA carboxylase subunit alpha, mitochondrial OS=Homo sapiens GN=MCCC1 PE=1 SV=3	MCCA_HUMAN	80 kDa	0.077	0.7	[]	1	9	2	9	67	4	0	1	8	51
311	Protein NRDE2 homolog OS=Homo sapiens GN=NRDE2 PE=1 SV=3	NRDE2_HUMAN	133 kDa	0.078	0.4	[]	3	8	0	0	0	1	1	2	0	0
312	Cluster of 14-3-3 protein epsilon OS=Homo sapiens GN=YWHAE PE=1 SV=1 (1433E_HUMAN)	1433E_HUMAN [7]	29 kDa	0.078	1.1	[]	19	27	26	9	21	24	26	30	13	23
312.1	14-3-3 protein eta OS=Homo sapiens GN=YWHAH PE=1 SV=4	1433F_HUMAN	28 kDa	0.11	2.3	[]	0	1.3193	0	1.2856	1.3193	1.3193	0	1.3193	1.2856	5.0165
312.2	14-3-3 protein gamma OS=Homo sapiens GN=YWHAG PE=1 SV=2	1433G_HUMAN	28 kDa	0.17	1.5	[]	2.1384	3.9729	2.2768	1.2477	1.9729	4.2768	4.2768	3.2768	2.2477	3.5775
312.3	14-3-3 protein epsilon OS=Homo sapiens GN=YWHAE PE=1 SV=1	1433E_HUMAN	29 kDa	0.29	1.1	[]	7.2603	5.5205	7.5205	1	6.5205	8.5205	7.5205	8.5205	1	5.2603
312.4	14-3-3 protein zeta/delta OS=Homo sapiens GN=YWHAZ PE=1 SV=1	1433Z_HUMAN	28 kDa	0.34	1.1	[]	3.6757	6.3513	6.3513	2.3586	7.4008	4.8761	6.8761	6.8761	5.3586	4.2762
312.5	14-3-3 protein beta/alpha OS=Homo sapiens GN=YWHAB PE=1 SV=3	1433B_HUMAN	28 kDa	0.4	0.8	[]	3.2037	3.7114	4.4075	0	1.4248	2.2642	2.2642	4.2642	0	1.6887
312.6	14-3-3 protein sigma OS=Homo sapiens GN=SFN PE=1 SV=1	1433S_HUMAN	28 kDa	0.47	1.5	[]	0	0	1.0399	0	1.0399	0	1.0399	1.0399	0	1.0199
312.7	14-3-3 protein theta OS=Homo sapiens GN=YWHAQ PE=1 SV=1	1433T_HUMAN	28 kDa	0.55	1	[]	2.5424	6.0847	4.0847	3	1.3218	2.7032	3.7032	4.7032	3	2.1609
313	U3 small nucleolar ribonucleoprotein protein IMP3 OS=Homo sapiens GN=IMP3 PE=1 SV=1	IMP3_HUMAN	22 kDa	0.079	1.6	[]	6	4	3	0	0	7	8	6	0	0
314	Zinc finger C3H1 domain-containing protein OS=Homo sapiens GN=ZFC3H1 PE=1 SV=3	ZC3H1_HUMAN	226 kDa	0.08	1.2	[]	21	13	19	0	0	18	19	28	0	0
315	Probable ATP-dependent RNA helicase DDX6 OS=Homo sapiens GN=DDX6 PE=1 SV=2	DDX6_HUMAN	54 kDa	0.081	0.7	[]	11	5	32	0	30	15	14	18	0	9
316	40S ribosomal protein S16 OS=Homo sapiens GN=RPS16 PE=1 SV=2	RS16_HUMAN	16 kDa	0.081	0.7	[]	13	19	20	3	12	11	13	14	5	4
317	Replication factor C subunit 1 OS=Homo sapiens GN=RFC1 PE=1 SV=4	RFC1_HUMAN	128 kDa	0.082	0.7	[]	40	22	21	0	1	28	19	14	0	0
318	Protein FRG1 OS=Homo sapiens GN=FRG1 PE=1 SV=1	FRG1_HUMAN	29 kDa	0.082	1.3	[]	13	14	13	0	0	19	15	17	0	0
319	60S ribosomal protein L6 OS=Homo sapiens GN=RPL6 PE=1 SV=3	RL6_HUMAN	33 kDa	0.082	1.1	[]	33	25	32	6	25	26	35	37	5	32
320	ELAV-like protein 1 OS=Homo sapiens GN=ELAVL1 PE=1 SV=2	ELAV1_HUMAN	36 kDa	0.082	1.3	[]	3	6	5	2	13	5	5	4	3	22
321	Wiskott-Aldrich syndrome protein family member 2 OS=Homo sapiens GN=WASF2 PE=1 SV=3	WASF2_HUMAN	54 kDa	0.083	1.6	[]	5	4	5	0	0	5	9	7	0	1
322	CON__P00761	CON__P00761	?	0.085	1.1	[]	27	28	30	43	35	30	29	27	50	41
323	Casein kinase II subunit alpha' OS=Homo sapiens GN=CSNK2A2 PE=1 SV=1	CSK22_HUMAN	41 kDa	0.085	0.7	[]	18	22	23	0	0	19	13	12	0	0
324	Retinitis pigmentosa 9 protein OS=Homo sapiens GN=RP9 PE=1 SV=2	RP9_HUMAN	26 kDa	0.086	1.3	[]	8	9	14	0	0	15	9	15	0	2
325	Rab-like protein 6 OS=Homo sapiens GN=RABL6 PE=1 SV=2	RABL6_HUMAN	80 kDa	0.087	0.7	[]	20	36	13	0	0	10	21	18	0	0
326	Filamin-C OS=Homo sapiens GN=FLNC PE=1 SV=3	FLNC_HUMAN	291 kDa	0.088	0.8	[]	7.5335	26.31	11.256	1.5406	99.011	12.143	9.0413	15.289	4.0811	72.121
327	Glycylpeptide N-tetradecanoyltransferase 2 OS=Homo sapiens GN=NMT2 PE=1 SV=1	NMT2_HUMAN (+1)	57 kDa	0.091	2	[]	0.99481	2.9948	1.9948	0	0	2.4922	4.9948	4.4974	0	0
328	RNA-binding motif protein, X-linked 2 OS=Homo sapiens GN=RBMX2 PE=1 SV=2	RBMX2_HUMAN	37 kDa	0.091	2	[]	3	1	1	1	0	3	4	4	1	0
329	Cluster of AP-2 complex subunit beta OS=Homo sapiens GN=AP2B1 PE=1 SV=1 (AP2B1_HUMAN)	AP2B1_HUMAN [2]	105 kDa	0.091	1	[]	177	196	175	0	7	156	199	204	0	1
329.1	AP-2 complex subunit beta OS=Homo sapiens GN=AP2B1 PE=1 SV=1	AP2B1_HUMAN	105 kDa	0.11	1	[]	169.88	189.34	169.96	0	6.8445	151.27	189.87	196.56	0	0.92227
329.2	AP-1 complex subunit beta-1 OS=Homo sapiens GN=AP1B1 PE=1 SV=2	AP1B1_HUMAN	105 kDa	0.35	1.1	[]	7.1197	6.6638	5.0419	0	0	4.731	9.1302	7.4411	0	0
330	Synaptojanin-2 OS=Homo sapiens GN=SYNJ2 PE=1 SV=3	SYNJ2_HUMAN	166 kDa	0.092	0.5	[]	0	0	0	2	13	0	0	0	2	5
331	Signal transducer and activator of transcription OS=Homo sapiens GN=STAT1 PE=1 SV=1	J3KPM9_HUMAN (+1)	83 kDa	0.092	0.3	[]	0	0	0	0	9	0	0	0	0	3
332	Mediator of RNA polymerase II transcription subunit 17 OS=Homo sapiens GN=MED17 PE=1 SV=2	MED17_HUMAN	73 kDa	0.092	0.3	[]	3	6	0	0	0	2	1	0	0	0
333	Paired amphipathic helix protein Sin3a OS=Homo sapiens GN=SIN3A PE=1 SV=2	SIN3A_HUMAN	145 kDa	0.093	5	[]	0	0	1	0	0	0	3	2	0	0
334	Cluster of Spliceosome RNA helicase DDX39B OS=Homo sapiens GN=DDX39B PE=1 SV=1 (DX39B_HUMAN)	DX39B_HUMAN [2]	49 kDa	0.095	0.4	[]	0	0	1	0	11	1	2	1	0	1
334.1	ATP-dependent RNA helicase DDX39A OS=Homo sapiens GN=DDX39A PE=1 SV=2	DX39A_HUMAN	49 kDa	0.025	0.08	[]	0	0	0	0	8.1244	0	0	0	0	0.62487
334.2	Spliceosome RNA helicase DDX39B OS=Homo sapiens GN=DDX39B PE=1 SV=1	DX39B_HUMAN	49 kDa	0.6	1.1	[]	0	0	1	0	2.8756	1	2	1	0	0.37513
335	Cluster of Ras-related protein Rab-1B OS=Homo sapiens GN=RAB1B PE=1 SV=1 (RAB1B_HUMAN)	RAB1B_HUMAN [2]	22 kDa	0.095	0.4	[]	2	0	1.5994	0	8.5994	1	0	0	0	4
335.1	Ras-related protein Rab-1B OS=Homo sapiens GN=RAB1B PE=1 SV=1	RAB1B_HUMAN	22 kDa	0.14	0.4	[]	0.83249	0	0	0	7.1639	0	0	0	0	3
335.2	Ras-related protein Rab-1A OS=Homo sapiens GN=RAB1A PE=1 SV=3	RAB1A_HUMAN	23 kDa	0.38	0.5	[]	1.1675	0	1.1004	0	1.4354	1	0	0	0	1
336	Death-associated protein kinase 3 OS=Homo sapiens GN=DAPK3 PE=1 SV=1	DAPK3_HUMAN	53 kDa	0.095	0.4	[]	1	6	2	1	2	1	1	2	0	1
337	Enhancer of rudimentary homolog OS=Homo sapiens GN=ERH PE=1 SV=1	ERH_HUMAN	12 kDa	0.095	0.4	[]	1	4	4	3	0	1	2	1	1	0
338	Cysteine and glycine-rich protein 1 OS=Homo sapiens GN=CSRP1 PE=1 SV=3	CSRP1_HUMAN	21 kDa	0.095	0.4	[]	1	4	4	0	3	0	1	1	2	1
339	Arf-GAP with GTPase, ANK repeat and PH domain-containing protein 1 OS=Homo sapiens GN=AGAP1 PE=1 SV=4	AGAP1_HUMAN	94 kDa	0.095	1.7	[]	4.9693	2.4846	3.4846	0	0	5.9693	6.9693	5.4846	0	0
340	Splicing factor, arginine/serine-rich 15 OS=Homo sapiens GN=SCAF4 PE=1 SV=3	SFR15_HUMAN	126 kDa	0.095	1.6	[]	3	3	5	0	0	5	9	4	0	0
341	Ribosomal RNA-processing protein 7 homolog A OS=Homo sapiens GN=RRP7A PE=1 SV=2	RRP7A_HUMAN	32 kDa	0.096	0.6	[]	10	10	11	0	0	5	6	8	0	0
342	Histone H1.5 OS=Homo sapiens GN=HIST1H1B PE=1 SV=3	H15_HUMAN	23 kDa	0.097	1.2	[]	15	13	16	6.9975	6	16.599	12.199	15	10.196	13.997
343	60S ribosomal protein L14 OS=Homo sapiens GN=RPL14 PE=1 SV=4	RL14_HUMAN	23 kDa	0.097	1.3	[]	10	9	10	2	8	10	10	10	2	17
344	Pre-mRNA-processing factor 6 OS=Homo sapiens GN=PRPF6 PE=1 SV=1	PRP6_HUMAN	107 kDa	0.098	0.8	[]	43	47	54	0	0	31	41	41	0	0
345	Lysine--tRNA ligase OS=Homo sapiens GN=KARS PE=1 SV=3	SYK_HUMAN	68 kDa	0.098	1.2	[]	18	25	13	3	0	35	17	15	1	2
346	Serpin H1 OS=Homo sapiens GN=SERPINH1 PE=1 SV=2	SERPH_HUMAN	46 kDa	0.098	0.6	[]	1	0	3	2	21	0	0	1	3	12
347	60S ribosomal protein L4 OS=Homo sapiens GN=RPL4 PE=1 SV=5	RL4_HUMAN	48 kDa	0.098	1.1	[]	55	53	65	7	44	46	67	75	5	43
348	Fibronectin OS=Homo sapiens GN=FN1 PE=1 SV=4	FINC_HUMAN	263 kDa	0.099	0.7	[]	2	25	52	0	0	10	8	40	0	0
349	Transducin beta-like protein 3 OS=Homo sapiens GN=TBL3 PE=1 SV=2	TBL3_HUMAN	89 kDa	0.1	1.2	[]	25	21	18	0	0	19	28	28	0	0
350	Cluster of Kinesin-like protein KIF1C OS=Homo sapiens GN=KIF1C PE=1 SV=3 (KIF1C_HUMAN)	KIF1C_HUMAN [2]	123 kDa	0.1	0.9	[]	196.82	273.04	328.11	74.145	246.96	160.32	231.35	234.32	60.871	296.93
350.1	Kinesin-like protein KIF1C OS=Homo sapiens GN=KIF1C PE=1 SV=3	KIF1C_HUMAN	123 kDa	0.034	0.9	[]	144.07	200.26	241.6	74.145	246.96	106.37	152.71	154.32	60.871	296.93
350.2	sequence samples labelled with A356	KIF1C-623-825-BioID2-HA	128 kDa	0.23	1	[]	52.748	72.776	86.517	0	0	53.947	78.638	80.002	0	0
351	Cluster of LIM domain only protein 7 OS=Homo sapiens GN=LMO7 PE=1 SV=1 (E9PMS6_HUMAN)	E9PMS6_HUMAN [4]	145 kDa	0.1	0.6	[]	1	2	1	6	22	0	0	0	4	16
351.1	LIM domain only protein 7 OS=Homo sapiens GN=LMO7 PE=1 SV=2	F8WD26_HUMAN (+2)	186 kDa	0.2	0.6	[]	0.49928	0	0	2.9957	11.485	0	0	0	1.9971	7.4892
351.2	LIM domain only protein 7 OS=Homo sapiens GN=LMO7 PE=1 SV=1	E9PMS6_HUMAN	145 kDa	0.34	0.7	[]	0.50072	1.5007	0	3.0043	10.515	0	0	0	2.0029	8.5108
352	SURP and G-patch domain-containing protein 2 OS=Homo sapiens GN=SUGP2 PE=1 SV=1	M0R2Z9_HUMAN (+1)	122 kDa	0.1	0.6	[]	1	10	6	0	15	1	10	6	0	3
353	Heterogeneous nuclear ribonucleoprotein U OS=Homo sapiens GN=HNRNPU PE=1 SV=6	HNRPU_HUMAN	91 kDa	0.1	0.8	[]	22	40	33	13	46	21	26	27	12	36
354	Cluster of Heterogeneous nuclear ribonucleoprotein M OS=Homo sapiens GN=HNRNPM PE=1 SV=3 (HNRPM_HUMAN)	HNRPM_HUMAN [3]	78 kDa	0.1	1.1	[]	41	36	46	6	36	34	54	51	9	29
354.1	Heterogeneous nuclear ribonucleoprotein M OS=Homo sapiens GN=HNRNPM PE=1 SV=3	HNRPM_HUMAN	78 kDa	0.093	1.1	[]	39.471	33.425	42.83	5.7213	34.527	31.855	51.765	49.086	8.6652	27.836
354.2	Heterogeneous nuclear ribonucleoprotein M (Fragment) OS=Homo sapiens GN=HNRNPM PE=1 SV=1	M0QYQ7_HUMAN	24 kDa	0.54	0.7	[]	0.64432	1.8054	0.96068	0	0.86587	0.5379	1.0758	0.91763	0	0.49195
354.3	Heterogeneous nuclear ribonucleoprotein M (Fragment) OS=Homo sapiens GN=HNRNPM PE=1 SV=1	M0QZM1_HUMAN	40 kDa	0.71	1	[]	0.88473	0.76979	2.2093	0.22408	0.60753	1.6075	1.159	0.99677	0.2801	0.67225
355	Syntenin-1 OS=Homo sapiens GN=SDCBP PE=1 SV=1	SDCB1_HUMAN	32 kDa	0.1	1.4	[]	5	7	8	0	0	6	10	12	0	0
356	Alpha-enolase OS=Homo sapiens GN=ENO1 PE=1 SV=2	ENOA_HUMAN	47 kDa	0.1	0.6	[]	3	1	3	1	29	0	0	3	0	21
357	Putative RNA-binding protein 15 OS=Homo sapiens GN=RBM15 PE=1 SV=1	A0A087WWP4_HUMAN (+1)	102 kDa	0.1	0.5	[]	4	6	6	0	0	2	2	4	0	0
358	Caprin-1 OS=Homo sapiens GN=CAPRIN1 PE=1 SV=2	CAPR1_HUMAN	78 kDa	0.1	1.2	[]	19	20	21	0	12	20	25	23	1	14
359	Replication factor C subunit 3 OS=Homo sapiens GN=RFC3 PE=1 SV=2	RFC3_HUMAN	41 kDa	0.11	0.7	[]	24	17	17	0	0	21	11	9	0	0
360	Cluster of Protein PRRC2B OS=Homo sapiens GN=PRRC2B PE=1 SV=2 (PRC2B_HUMAN)	PRC2B_HUMAN [2]	243 kDa	0.11	0.7	[]	2.3312	1.3312	12.497	8.1656	39.828	2.3312	3.4969	4.3312	5.1656	30.662
360.1	Protein PRRC2B OS=Homo sapiens GN=PRRC2B PE=1 SV=2	PRC2B_HUMAN	243 kDa	0.085	0.7	[]	2.3088	1.3312	12.385	8.1208	39.559	2.2864	3.4745	4.2864	5.1432	28.461
360.2	Protein PRRC2B (Fragment) OS=Homo sapiens GN=PRRC2B PE=1 SV=1	H0Y412_HUMAN	63 kDa	0.23	INF	[]	0	0	0	0	0	0	0	0	0	2.2016
361	28S ribosomal protein S34, mitochondrial OS=Homo sapiens GN=MRPS34 PE=1 SV=2	C9JJ19_HUMAN (+1)	26 kDa	0.11	2.2	[]	2	2	0	0	0	2	3	4	0	0
362	Voltage-dependent anion-selective channel protein 3 OS=Homo sapiens GN=VDAC3 PE=1 SV=1	VDAC3_HUMAN	31 kDa	0.11	2.2	[]	2	0	2	0	0	5	1	3	0	0
363	28S ribosomal protein S5, mitochondrial OS=Homo sapiens GN=MRPS5 PE=1 SV=2	RT05_HUMAN	48 kDa	0.11	2.2	[]	1	0	3	0	0	2	2	5	0	0
364	40S ribosomal protein S15a OS=Homo sapiens GN=RPS15A PE=1 SV=2	RS15A_HUMAN	15 kDa	0.11	0.8	[]	43	50	54	2	8	37	43	41	1	3
365	Protein LSM14 homolog B OS=Homo sapiens GN=LSM14B PE=1 SV=1	LS14B_HUMAN	42 kDa	0.11	1.8	[]	0	0	3	0	5	1	2	3	1	7
366	WD repeat-containing protein 46 OS=Homo sapiens GN=WDR46 PE=1 SV=3	WDR46_HUMAN	68 kDa	0.11	1.8	[]	2	3	3	0	0	4	5	5	0	0
367	ATP-dependent 6-phosphofructokinase, liver type OS=Homo sapiens GN=PFKL PE=1 SV=6	PFKAL_HUMAN	85 kDa	0.11	0.3	[]	0	0	0	0	7.1674	0	0	0	0	2
368	Supervillin OS=Homo sapiens GN=SVIL PE=1 SV=2	SVIL_HUMAN	248 kDa	0.11	0.3	[]	0	0	0	0	7	0	0	0	0	2
369	Dynactin subunit 1 OS=Homo sapiens GN=DCTN1 PE=1 SV=1	E7EX90_HUMAN	139 kDa	0.11	0.3	[]	0	0	0	0	7	0	0	0	0	2
370	Polyglutamine-binding protein 1 (Fragment) OS=Homo sapiens GN=PQBP1 PE=1 SV=1	C9JQA1_HUMAN (+1)	25 kDa	0.11	0.3	[]	1	5	1	0	0	0	1	1	0	0
371	Mediator of RNA polymerase II transcription subunit 6 OS=Homo sapiens GN=MED6 PE=1 SV=1	A0A087WYL7_HUMAN (+2)	30 kDa	0.11	0.3	[]	3	3	1	0	0	1	1	0	0	0
372	UPF0568 protein C14orf166 OS=Homo sapiens GN=C14orf166 PE=1 SV=1	CN166_HUMAN	28 kDa	0.11	0.7	[]	8	9	14	0	12	9	8	11	0	1
373	Importin subunit alpha-1 OS=Homo sapiens GN=KPNA2 PE=1 SV=1	IMA1_HUMAN	58 kDa	0.11	0.7	[]	15	12	15	0	1	11	8	9	0	1
374	T-complex protein 1 subunit epsilon OS=Homo sapiens GN=CCT5 PE=1 SV=1	TCPE_HUMAN	60 kDa	0.11	0.7	[]	2	10	17	0	9	8	3	8	0	6
375	60S ribosomal protein L13a OS=Homo sapiens GN=RPL13A PE=1 SV=2	RL13A_HUMAN	24 kDa	0.11	1.2	[]	12	12	15	1	13	13	13	13	1	23
376	Delta-1-pyrroline-5-carboxylate synthase OS=Homo sapiens GN=ALDH18A1 PE=1 SV=2	P5CS_HUMAN	87 kDa	0.11	0.5	[]	0	0	0	0	13	0	0	0	0	6
377	Transcriptional adapter 3 OS=Homo sapiens GN=TADA3 PE=1 SV=1	TADA3_HUMAN	49 kDa	0.11	0.5	[]	5	5	3	0	0	4	1	1	0	0
378	Microtubule-associated protein 1B OS=Homo sapiens GN=MAP1B PE=1 SV=2	MAP1B_HUMAN	271 kDa	0.11	1	[]	287.73	429.73	238.13	1	90.532	287.73	334.19	323.26	8	75
379	Threonine aspartase 1 OS=Homo sapiens GN=TASP1 PE=1 SV=1	TASP1_HUMAN	44 kDa	0.11	INF	[]	0	0	0	0	0	0	3	0	0	0
380	Intersectin-1 OS=Homo sapiens GN=ITSN1 PE=1 SV=3	ITSN1_HUMAN	195 kDa	0.11	INF	[]	0	0	0	0	0	0	2	1	0	0
381	Alstrom syndrome protein 1 OS=Homo sapiens GN=ALMS1 PE=1 SV=1	A0A087WTU9_HUMAN (+3)	456 kDa	0.11	INF	[]	0	0	0	0	0	1	2	0	0	0
382	EH domain-containing protein 4 OS=Homo sapiens GN=EHD4 PE=1 SV=1	EHD4_HUMAN	61 kDa	0.11	INF	[]	0	0	0	0	0	0	0	0	0	3
383	Rho GTPase-activating protein 21 OS=Homo sapiens GN=ARHGAP21 PE=1 SV=1	RHG21_HUMAN	217 kDa	0.11	INF	[]	0	0	0	0	0	0	0	0	0	3
384	Echinoderm microtubule-associated protein-like 4 OS=Homo sapiens GN=EML4 PE=1 SV=3	B5MBZ0_HUMAN (+1)	110 kDa	0.11	INF	[]	0	0	0	0	0	0	0	0	0	3
385	La-related protein 4 OS=Homo sapiens GN=LARP4 PE=1 SV=3	LARP4_HUMAN (+1)	81 kDa	0.11	INF	[]	0	0	0	0	0	0	0	0	0	3
386	PIH1 domain-containing protein 1 OS=Homo sapiens GN=PIH1D1 PE=1 SV=1	PIHD1_HUMAN	32 kDa	0.11	INF	[]	0	0	0	0	0	1	2	0	0	0
387	28S ribosomal protein S16, mitochondrial OS=Homo sapiens GN=MRPS16 PE=1 SV=1	A6ND22_HUMAN (+1)	11 kDa	0.11	INF	[]	0	0	0	0	0	0	1	2	0	0
388	SH3 domain-containing kinase-binding protein 1 (Fragment) OS=Homo sapiens GN=SH3KBP1 PE=1 SV=1	Q5JPT2_HUMAN (+1)	70 kDa	0.11	INF	[]	0	0	0	0	0	0	0	0	0	3
389	Protein kinase C and casein kinase substrate in neurons protein 2 OS=Homo sapiens GN=PACSIN2 PE=1 SV=2	PACN2_HUMAN	56 kDa	0.11	INF	[]	0	0	0	0	0	0	2	1	0	0
390	Cluster of Protein LYRIC OS=Homo sapiens GN=MTDH PE=1 SV=2 (LYRIC_HUMAN)	LYRIC_HUMAN [3]	64 kDa	0.11	1	[]	86	75	80	0	5	95	80	76	0	5
390.1	Protein LYRIC OS=Homo sapiens GN=MTDH PE=1 SV=2	LYRIC_HUMAN	64 kDa	0.15	1	[]	56.834	48.667	52	0	3.3333	62.5	53.334	49.667	0	3.3333
390.2	Protein LYRIC OS=Homo sapiens GN=MTDH PE=1 SV=1	E5RJU9_HUMAN	58 kDa	0.28	1	[]	22.75	21.5	22.167	0	1.6667	25.583	22.167	21.5	0	1.6667
390.3	Protein LYRIC (Fragment) OS=Homo sapiens GN=MTDH PE=1 SV=1	H0YBJ8_HUMAN	21 kDa	0.55	1	[]	6.4162	4.833	5.833	0	0	6.9162	4.4997	4.833	0	0
391	Protein numb homolog OS=Homo sapiens GN=NUMB PE=1 SV=2	NUMB_HUMAN	71 kDa	0.11	1.1	[]	40.445	27.956	40.956	0	0	44.422	37.956	36.956	0	0
392	40S ribosomal protein S19 OS=Homo sapiens GN=RPS19 PE=1 SV=2	RS19_HUMAN	16 kDa	0.11	1.2	[]	13	12	15	18	0	13	15	13	23	4
393	Translation machinery-associated protein 16 (Fragment) OS=Homo sapiens GN=TMA16 PE=1 SV=1	H0Y9X1_HUMAN (+1)	28 kDa	0.11	1.2	[]	15	12	10	0	0	20	14	12	0	0
394	Cluster of Transcription factor BTF3 OS=Homo sapiens GN=BTF3 PE=1 SV=1 (BTF3_HUMAN)	BTF3_HUMAN [2]	22 kDa	0.11	1.1	[]	24	20	28	5.4709	35	26	28	21	6.4709	41.471
394.1	Transcription factor BTF3 (Fragment) OS=Homo sapiens GN=BTF3 PE=1 SV=3	D6RDG3_HUMAN	12 kDa	0.13	1.3	[]	2.5262	2.0175	2.5262	5.0599	7.2718	2.399	3.399	2.2718	5.1871	12.459
394.2	Transcription factor BTF3 OS=Homo sapiens GN=BTF3 PE=1 SV=1	BTF3_HUMAN	22 kDa	0.24	1	[]	21.474	17.983	25.474	0.41101	27.728	23.601	24.601	18.728	1.2838	29.012
395	Aspartyl/asparaginyl beta-hydroxylase OS=Homo sapiens GN=ASPH PE=1 SV=3	ASPH_HUMAN	86 kDa	0.11	1.1	[]	44	51	46	0	8	40	53	62	0	5
396	Disco-interacting protein 2 homolog B OS=Homo sapiens GN=DIP2B PE=1 SV=3	DIP2B_HUMAN	171 kDa	0.11	0.4	[]	1	7.5584	2	0	0	2	0	1.7792	0	0
397	cDNA FLJ60124, highly similar to Mitochondrial dicarboxylate carrier OS=Homo sapiens PE=2 SV=1	B4DLN1_HUMAN (+1)	48 kDa	0.11	0.4	[]	1	1	3	0	5	0	2	1	0	1
398	Cluster of Poly(U)-binding-splicing factor PUF60 (Fragment) OS=Homo sapiens GN=PUF60 PE=1 SV=1 (A0A0J9YXJ8_HUMAN)	A0A0J9YXJ8_HUMAN [2]	56 kDa	0.11	1.1	[]	56	49	34	1	3	41	60	52	0	1
398.1	Poly(U)-binding-splicing factor PUF60 (Fragment) OS=Homo sapiens GN=PUF60 PE=1 SV=1	A0A0J9YXJ8_HUMAN	56 kDa	0.13	1.1	[]	43.991	37.559	26.833	1	2.4317	32.696	48.559	40.559	0	0.81057
398.2	Poly(U)-binding-splicing factor PUF60 (Fragment) OS=Homo sapiens GN=PUF60 PE=1 SV=8	E9PQ56_HUMAN	34 kDa	0.44	1	[]	12.009	11.441	7.1674	0	0	8.304	11.441	11.441	0	0
399	TBC1 domain family member 10A OS=Homo sapiens GN=TBC1D10A PE=1 SV=1	TB10A_HUMAN	57 kDa	0.11	0.6	[]	11	8	15	0	0	5	9	8	0	0
400	Splicing factor 3A subunit 3 OS=Homo sapiens GN=SF3A3 PE=1 SV=1	SF3A3_HUMAN	59 kDa	0.12	1.7	[]	2	1	5	0	1	5	4	4	1	1
401	28S ribosomal protein S17, mitochondrial (Fragment) OS=Homo sapiens GN=MRPS17 PE=1 SV=1	E9PE17_HUMAN (+2)	14 kDa	0.12	1.7	[]	3	3	3	0	0	3	7	5	0	0
402	Band 4.1-like protein 5 OS=Homo sapiens GN=EPB41L5 PE=1 SV=3	E41L5_HUMAN	82 kDa	0.12	1.2	[]	24	14	24	0	0	26	23	23	0	0
403	Cluster of Heat shock 70 kDa protein 1B OS=Homo sapiens GN=HSPA1B PE=1 SV=1 (A0A0G2JIW1_HUMAN)	A0A0G2JIW1_HUMAN [4]	70 kDa	0.12	0.8	[]	25.814	46.279	34.216	4.1617	29.375	26.814	30.216	34.68	4.1617	15.375
403.1	Heat shock 70 kDa protein 1B OS=Homo sapiens GN=HSPA1B PE=1 SV=1	A0A0G2JIW1_HUMAN (+2)	70 kDa	0.065	0.8	[]	22.148	44.413	31.511	4.122	27.716	24.148	27.413	30.874	4.0243	11.912
403.2	Heat shock 70 kDa protein 6 OS=Homo sapiens GN=HSPA6 PE=1 SV=2	HSP76_HUMAN	71 kDa	0.28	1.3	[]	3.6656	1.8654	2.7049	0	1.6582	2.6656	2.8025	3.8069	0	3.4629
404	Eukaryotic translation initiation factor 4 gamma 1 OS=Homo sapiens GN=EIF4G1 PE=1 SV=1	E7EUU4_HUMAN (+2)	172 kDa	0.12	0.8	[]	32.566	35.566	49.566	8	83.045	30.392	29.653	36.653	6	68.566
405	Calmodulin-regulated spectrin-associated protein 2 OS=Homo sapiens GN=CAMSAP2 PE=1 SV=3	CAMP2_HUMAN	168 kDa	0.12	1.3	[]	4	7	8	1	5	4	13	8	1	7
406	Voltage-dependent anion-selective channel protein 1 (Fragment) OS=Homo sapiens GN=VDAC1 PE=1 SV=6	VDAC1_HUMAN	31 kDa	0.12	0.5	[]	7	0	7	0	3	4	4	1	0	0
407	Septin-9 OS=Homo sapiens GN=SEPT9 PE=1 SV=2	SEPT9_HUMAN	65 kDa	0.12	1.2	[]	8	13	18	2	25	10	19	17	5	25
408	Serine-threonine kinase receptor-associated protein OS=Homo sapiens GN=STRAP PE=1 SV=1	STRAP_HUMAN	38 kDa	0.12	0.7	[]	7	10	18	0	15	8	9	12	0	6
409	Probable ATP-dependent RNA helicase DHX37 OS=Homo sapiens GN=DHX37 PE=1 SV=1	DHX37_HUMAN	130 kDa	0.12	1.2	[]	8	26	7	0	0	7	24	19	0	0
410	T-complex protein 1 subunit beta OS=Homo sapiens GN=CCT2 PE=1 SV=4	TCPB_HUMAN	57 kDa	0.12	0.6	[]	3	9	13	1	4	6	3	6	2	2
411	40S ribosomal protein S15 OS=Homo sapiens GN=RPS15 PE=1 SV=1	K7ELC2_HUMAN (+1)	18 kDa	0.12	0.8	[]	26	47	20	0	7	15	29	28	3	2
412	Pre-mRNA-splicing factor SPF27 OS=Homo sapiens GN=BCAS2 PE=1 SV=1	SPF27_HUMAN	26 kDa	0.12	1.1	[]	26	25	22	0	0	23	32	28	0	0
413	60S ribosomal protein L37 OS=Homo sapiens GN=RPL37 PE=1 SV=2	RL37_HUMAN	11 kDa	0.12	3	[]	1	0	1	0	0	2	1	2	1	0
414	Q9P281	Q9P281-DECOY	?	0.12	3	[]	1	1	0	0	0	0	5	1	0	0
415	Pre-mRNA-processing-splicing factor 8 (Fragment) OS=Homo sapiens GN=PRPF8 PE=1 SV=1	PRP8_HUMAN	274 kDa	0.12	0.8	[]	109	122	148	0	1	86	113	124	0	0
416	Dystonin OS=Homo sapiens GN=DST PE=1 SV=4	DYST_HUMAN (+1)	861 kDa	0.12	0.6	[]	1.7461	5.2384	7.7307	0	11.043	0.74615	8.4923	3.4923	0	3.5507
417	A disintegrin and metalloproteinase with thrombospondin motifs 1 OS=Homo sapiens GN=ADAMTS1 PE=1 SV=4	ATS1_HUMAN	105 kDa	0.12	0.6	[]	8	10	8	0	0	7	5	4	0	0
418	Eukaryotic translation initiation factor 2A OS=Homo sapiens GN=EIF2A PE=1 SV=3	EIF2A_HUMAN	65 kDa	0.12	1.3	[]	3	16	8	0	2	5	17	14	0	1
419	Eukaryotic translation initiation factor 2 subunit 1 OS=Homo sapiens GN=EIF2S1 PE=1 SV=3	IF2A_HUMAN	36 kDa	0.12	1	[]	89	93	88	0	6	93	99	87	0	5
420	Protein polybromo-1 OS=Homo sapiens GN=PBRM1 PE=1 SV=1	PB1_HUMAN	193 kDa	0.13	1.1	[]	46	28	25	0	0	36	42	31	0	0
421	Cluster of Calcium/calmodulin-dependent protein kinase (CaM kinase) II delta, isoform CRA_e OS=Homo sapiens GN=CAMK2D PE=1 SV=1 (D6R938_HUMAN)	D6R938_HUMAN [8]	56 kDa	0.13	0.5	[]	0	1	1	0	12	0	0	2	0	5
421.1	Calcium/calmodulin-dependent protein kinase (CaM kinase) II delta, isoform CRA_e OS=Homo sapiens GN=CAMK2D PE=1 SV=1	D6R938_HUMAN (+3)	56 kDa	0.19	0.5	[]	0	0.749	0.749	0	8.996	0	0	1.498	0	3.498
421.2	Calcium/calmodulin-dependent protein kinase (CaM kinase) II gamma, isoform CRA_a OS=Homo sapiens GN=CAMK2G PE=1 SV=1	A0A0A0MS52_HUMAN (+3)	60 kDa	0.53	0.5	[]	0	0.251	0	0	3.004	0	0	0	0	1.502
422	Histone-binding protein RBBP7 OS=Homo sapiens GN=RBBP7 PE=1 SV=1	RBBP7_HUMAN	48 kDa	0.13	0.5	[]	0.99658	12.993	0	0	0	2	2.4983	2.4983	0	0
423	Elongin-A OS=Homo sapiens GN=TCEB3 PE=1 SV=1	A0A024RAC6_HUMAN	87 kDa	0.13	1.1	[]	49	24	53	0	0	50	39	45	1	1
424	Cluster of 60S ribosomal protein L26 OS=Homo sapiens GN=RPL26 PE=1 SV=1 (RL26_HUMAN)	RL26_HUMAN [2]	17 kDa	0.13	1.1	[]	38	32	31	4	13	38	31	38	8	13
424.1	60S ribosomal protein L26 OS=Homo sapiens GN=RPL26 PE=1 SV=1	RL26_HUMAN	17 kDa	0.2	1.1	[]	26.437	21.234	20.632	2.8046	9.4138	25.038	21.226	26.632	5.6092	9.0153
424.2	60S ribosomal protein L26-like 1 OS=Homo sapiens GN=RPL26L1 PE=1 SV=1	RL26L_HUMAN	17 kDa	0.25	1.1	[]	11.563	10.766	10.368	1.1954	3.5862	12.962	9.774	11.368	2.3908	3.9847
425	Histone deacetylase 2 (Fragment) OS=Homo sapiens GN=HDAC2 PE=1 SV=1	HDAC2_HUMAN	55 kDa	0.13	0.6	[]	5.2606	14.521	2	0	0	3.6303	4.6303	4.2606	0	0.63031
426	CON__Q3SZR3	CON__Q3SZR3	?	0.13	0.2	[]	0	0	0	0	5	0	0	0	0	1
427	Putative RNA-binding protein 15B OS=Homo sapiens GN=RBM15B PE=1 SV=3	RB15B_HUMAN	97 kDa	0.13	0.2	[]	0	3	1	1	0	0	1	0	0	0
428	Actin-related protein 8 OS=Homo sapiens GN=ACTR8 PE=1 SV=2	ARP8_HUMAN	70 kDa	0.13	0.2	[]	4	0	1	0	0	1	0	0	0	0
429	RNA-binding protein 8A OS=Homo sapiens GN=RBM8A PE=1 SV=1	RBM8A_HUMAN	20 kDa	0.13	0.2	[]	0	0	4	0	1	0	0	1	0	0
430	Uveal autoantigen with coiled-coil domains and ankyrin repeats OS=Homo sapiens GN=UACA PE=1 SV=1	UACA_HUMAN	163 kDa	0.13	0.7	[]	8	21	13	0	5	4	13	14	0	2
431	DNA-directed RNA polymerase I subunit RPA2 OS=Homo sapiens GN=POLR1B PE=1 SV=2	RPA2_HUMAN	128 kDa	0.13	0.7	[]	25	19	27	0	0	19	15	19	0	0
432	Eukaryotic translation initiation factor 3 subunit L OS=Homo sapiens GN=EIF3L PE=1 SV=1	B0QY89_HUMAN (+1)	71 kDa	0.13	0.7	[]	10	13	21	0	9	10	13	15	0	0
433	Cluster of Stathmin OS=Homo sapiens GN=STMN1 PE=1 SV=3 (STMN1_HUMAN)	STMN1_HUMAN [3]	17 kDa	0.13	1.4	[]	2	0	4	8	6	2	1	2	9	13
433.1	Stathmin OS=Homo sapiens GN=STMN1 PE=1 SV=3	STMN1_HUMAN	17 kDa	0.15	1.4	[]	1	0	3	7.9166	4.9166	1	1	1	7.9166	11.833
433.2	Stathmin OS=Homo sapiens GN=STMN2 PE=1 SV=1	E5RGX5_HUMAN (+1)	20 kDa	0.46	1.4	[]	1	0	1	0	1.0834	1	0	1	1.0834	1.1668
434	Splicing factor U2AF 35 kDa subunit OS=Homo sapiens GN=U2AF1 PE=1 SV=3	U2AF1_HUMAN (+1)	28 kDa	0.13	1.2	[]	19	17	15	0	6	19	20	25	0	2
435	40S ribosomal protein S10 OS=Homo sapiens GN=RPS10 PE=1 SV=1	RS10_HUMAN	19 kDa	0.13	1.2	[]	9	9	13	3	0	8	14	9	10	1
436	Eukaryotic translation initiation factor 3 subunit B OS=Homo sapiens GN=EIF3B PE=1 SV=3	EIF3B_HUMAN	92 kDa	0.13	0.8	[]	13	20	31	6	21	13	21	26	3	7
437	Protein PRRC2A OS=Homo sapiens GN=PRRC2A PE=1 SV=3	PRC2A_HUMAN	229 kDa	0.13	1	[]	20.687	19.687	48.03	29.343	69.716	25.687	31.03	38.687	32.343	67.373
438	Protein SDA1 homolog OS=Homo sapiens GN=SDAD1 PE=1 SV=3	SDA1_HUMAN	80 kDa	0.13	0.7	[]	12	24	12	0	0	14	11	9	0	0
439	PDZ and LIM domain protein 1 OS=Homo sapiens GN=PDLIM1 PE=1 SV=4	PDLI1_HUMAN	36 kDa	0.13	0.5	[]	0	0	0	2	9	0	0	0	2	3
440	AP-2 complex subunit mu OS=Homo sapiens GN=AP2M1 PE=1 SV=1	A0A087WY71_HUMAN (+1)	50 kDa	0.13	1.1	[]	60	53	54	0	4	48	64	65	0	3
441	MKI67 FHA domain-interacting nucleolar phosphoprotein OS=Homo sapiens GN=NIFK PE=1 SV=1	MK67I_HUMAN	34 kDa	0.13	1.1	[]	23	19	21	0	2	21	22	31	0	0
442	Probable ATP-dependent RNA helicase DDX10 OS=Homo sapiens GN=DDX10 PE=1 SV=2	DDX10_HUMAN	101 kDa	0.13	1.1	[]	27	12	26	0	0	26	25	23	0	0
443	ATP-dependent RNA helicase DDX1 OS=Homo sapiens GN=DDX1 PE=1 SV=2	DDX1_HUMAN	82 kDa	0.13	0.8	[]	16	22	33	0	28	22	17	27	0	11
444	Mesoderm-specific transcript homolog protein OS=Homo sapiens GN=MEST PE=1 SV=1	C9JW74_HUMAN (+1)	34 kDa	0.14	1.2	[]	12	7	17	0	1	14	16	14	0	1
445	Signal recognition particle 14 kDa protein OS=Homo sapiens GN=SRP14 PE=1 SV=2	SRP14_HUMAN	15 kDa	0.14	1.2	[]	16	8	9	0	4	15	14	12	1	3
446	Elongin-B OS=Homo sapiens GN=ELOB PE=1 SV=1	B8ZZU8_HUMAN (+1)	13 kDa	0.14	1.3	[]	9	5	8	0	0	12	9	8	0	0
447	Cluster of Zinc finger CCCH-type antiviral protein 1 OS=Homo sapiens GN=ZC3HAV1 PE=1 SV=1 (C9J6P4_HUMAN)	C9J6P4_HUMAN [2]	114 kDa	0.14	1.1	[]	20	24	34	9	67	29	35	33	13	53
447.1	Zinc finger CCCH-type antiviral protein 1 OS=Homo sapiens GN=ZC3HAV1 PE=1 SV=1	C9J6P4_HUMAN	114 kDa	0.17	1.1	[]	15.973	19.167	27.355	7.1877	53.314	22.362	28.154	26.355	10.382	42.536
447.2	Zinc finger CCCH-type antiviral protein 1 OS=Homo sapiens GN=ZC3HAV1 PE=1 SV=3	ZCCHV_HUMAN	101 kDa	0.34	1.1	[]	4.0273	4.8328	6.645	1.8123	13.686	6.6382	6.8464	6.645	2.6177	10.464
448	Ferritin light chain OS=Homo sapiens GN=FTL PE=1 SV=2	FRIL_HUMAN	20 kDa	0.14	1.5	[]	1	1	11	0	0	0	11	8	0	0
449	DNA-binding protein SMUBP-2 OS=Homo sapiens GN=IGHMBP2 PE=1 SV=3	SMBP2_HUMAN	109 kDa	0.14	0.4	[]	1	7	0	0	0	0	0	3	0	0
450	WW domain-binding protein 11 OS=Homo sapiens GN=WBP11 PE=1 SV=1	WBP11_HUMAN	70 kDa	0.14	0.4	[]	0	8	0	0	0	0	2	1	0	0
451	Terminal uridylyltransferase 4 (Fragment) OS=Homo sapiens GN=ZCCHC11 PE=1 SV=1	H0YEE8_HUMAN	38 kDa	0.14	0.4	[]	1	3	2	0	2	2	0	1	0	0
452	40S ribosomal protein S17 OS=Homo sapiens GN=RPS17 PE=1 SV=2	RS17_HUMAN	16 kDa	0.14	0.8	[]	30	55	28	0	2	28	32	29	2	0
453	Cluster of AP-2 complex subunit alpha-2 OS=Homo sapiens GN=AP2A2 PE=1 SV=2 (AP2A2_HUMAN)	AP2A2_HUMAN [2]	104 kDa	0.14	1	[]	84.832	85.574	78.127	0	2.4603	80.605	90.574	86.587	0	0.47796
453.1	AP-2 complex subunit alpha-2 OS=Homo sapiens GN=AP2A2 PE=1 SV=2	AP2A2_HUMAN	104 kDa	0.18	1	[]	80.598	80.514	73.135	0	2.304	75.456	84.443	81.159	0	0.46073
453.2	AP-2 complex subunit alpha-2 (Fragment) OS=Homo sapiens GN=AP2A2 PE=1 SV=1	A0A0G2JQM1_HUMAN	71 kDa	0.29	1.2	[]	4.2349	5.0601	4.9912	0	0	5.1487	6.1303	5.4281	0	0
454	Cluster of Cullin-4B OS=Homo sapiens GN=CUL4B PE=1 SV=4 (CUL4B_HUMAN)	CUL4B_HUMAN [4]	104 kDa	0.14	0	[]	0	0	1	0	2	0	0	0	0	0
454.1	Cullin-4B OS=Homo sapiens GN=CUL4B PE=1 SV=4	CUL4B_HUMAN (+1)	104 kDa	0.27	0	[]	0	0	0.68701	0	1.687	0	0	0	0	0
454.2	Cullin-4A OS=Homo sapiens GN=CUL4A PE=1 SV=1	A0A0A0MR50_HUMAN (+1)	78 kDa	1	INF	[]	0	0	0	0	0	0	0	0	0	0
455	Hepatoma-derived growth factor OS=Homo sapiens GN=HDGF PE=1 SV=1	HDGF_HUMAN	27 kDa	0.14	0	[]	0	2.0793	1	0	0	0	0	0	0	0
456	GTP-binding protein Rheb OS=Homo sapiens GN=RHEB PE=1 SV=1	RHEB_HUMAN	20 kDa	0.14	0	[]	0	0	0	0	3	0	0	0	0	0
457	Kinesin-like protein KIFC1 OS=Homo sapiens GN=KIFC1 PE=1 SV=2	KIFC1_HUMAN	74 kDa	0.14	0	[]	0	3	0	0	0	0	0	0	0	0
458	NADH dehydrogenase [ubiquinone] 1 alpha subcomplex subunit 10, mitochondrial OS=Homo sapiens GN=NDUFA10 PE=1 SV=1	A0A087WXC5_HUMAN (+2)	41 kDa	0.14	0	[]	0	0	0	0	3	0	0	0	0	0
459	26S protease regulatory subunit 8 OS=Homo sapiens GN=PSMC5 PE=1 SV=1	PRS8_HUMAN	46 kDa	0.14	0	[]	0	0	0	0	3	0	0	0	0	0
460	ATPase, H+ transporting, lysosomal 50/57kDa, V1 subunit H, isoform CRA_c OS=Homo sapiens GN=ATP6V1H PE=1 SV=1	G3V126_HUMAN (+1)	52 kDa	0.14	0	[]	0	0	0	0	3	0	0	0	0	0
461	Integrator complex subunit 1 OS=Homo sapiens GN=INTS1 PE=1 SV=2	INT1_HUMAN	244 kDa	0.14	0	[]	0	0	0	0	3	0	0	0	0	0
462	Calcium uniporter protein, mitochondrial OS=Homo sapiens GN=MCU PE=1 SV=1	MCU_HUMAN	40 kDa	0.14	0	[]	0	0	0	0	3	0	0	0	0	0
463	Serine/threonine-protein kinase Nek7 OS=Homo sapiens GN=NEK7 PE=1 SV=1	NEK7_HUMAN	35 kDa	0.14	0	[]	0	0	0	0	3	0	0	0	0	0
464	Gem-associated protein 4 OS=Homo sapiens GN=GEMIN4 PE=1 SV=2	GEMI4_HUMAN (+1)	120 kDa	0.14	0	[]	0	3	0	0	0	0	0	0	0	0
465	Transportin-3 OS=Homo sapiens GN=TNPO3 PE=1 SV=1	C9J7E5_HUMAN (+1)	108 kDa	0.14	0	[]	0	1	0	0	2	0	0	0	0	0
466	Translocon-associated protein subunit delta OS=Homo sapiens GN=SSR4 PE=1 SV=1	SSRD_HUMAN	19 kDa	0.14	0	[]	0	0	1	0	2	0	0	0	0	0
467	CD276 antigen OS=Homo sapiens GN=CD276 PE=1 SV=1	A0A0C4DGH0_HUMAN (+1)	42 kDa	0.14	0	[]	0	0	3	0	0	0	0	0	0	0
468	ATP-binding cassette sub-family A member 2 OS=Homo sapiens GN=ABCA2 PE=1 SV=1	A0A087WXK5_HUMAN (+2)	273 kDa	0.14	0	[]	0	3	0	0	0	0	0	0	0	0
469	Peptidyl-tRNA hydrolase 2, mitochondrial OS=Homo sapiens GN=PTRH2 PE=1 SV=1	J3KQ48_HUMAN (+1)	19 kDa	0.14	0	[]	1	0	2	0	0	0	0	0	0	0
470	Cytochrome c oxidase subunit NDUFA4 OS=Homo sapiens GN=NDUFA4 PE=1 SV=1	NDUA4_HUMAN	9 kDa	0.14	0	[]	0	0	1	0	2	0	0	0	0	0
471	WD repeat-containing protein 1 OS=Homo sapiens GN=WDR1 PE=1 SV=4	WDR1_HUMAN	66 kDa	0.14	0	[]	0	2	0	0	1	0	0	0	0	0
472	H/ACA ribonucleoprotein complex subunit 3 OS=Homo sapiens GN=NOP10 PE=1 SV=1	NOP10_HUMAN	8 kDa	0.14	0.6	[]	8	5	6	0	0	4	3	4	0	0
473	Microtubule cross-linking factor 1 OS=Homo sapiens GN=MTCL1 PE=1 SV=5	MTCL1_HUMAN	210 kDa	0.14	1.1	[]	42	24	52	0	7	30	54	44	0	6
474	Zinc finger protein 281 OS=Homo sapiens GN=ZNF281 PE=1 SV=1	ZN281_HUMAN	97 kDa	0.14	0.5	[]	5	8	2	0	0	0	6	2	0	0
475	Nucleolar protein 56 OS=Homo sapiens GN=NOP56 PE=1 SV=4	NOP56_HUMAN	66 kDa	0.14	0.8	[]	65	58	75	0	4	53	54	59	0	1
476	Ribosome production factor 2 homolog (Fragment) OS=Homo sapiens GN=RPF2 PE=1 SV=1	Q5VXN0_HUMAN (+1)	25 kDa	0.14	1.7	[]	3	1	3	0	0	2	5	5	0	0
477	28S ribosomal protein S27, mitochondrial OS=Homo sapiens GN=MRPS27 PE=1 SV=1	G5EA06_HUMAN (+1)	41 kDa	0.14	1.7	[]	1	3	3	0	0	3	5	4	0	0
478	ATP-dependent RNA helicase DDX54 OS=Homo sapiens GN=DDX54 PE=1 SV=2	DDX54_HUMAN	99 kDa	0.14	1.2	[]	10	13	20	0	0	11	16	24	0	0
479	RNA polymerase-associated protein CTR9 homolog OS=Homo sapiens GN=CTR9 PE=1 SV=1	CTR9_HUMAN	134 kDa	0.14	1.4	[]	0	9	5	0	0	0	10	10	0	0
480	U6 snRNA-associated Sm-like protein LSm8 OS=Homo sapiens GN=LSM8 PE=1 SV=3	LSM8_HUMAN	10 kDa	0.14	1.4	[]	7	2	5	0	0	6	7	7	0	0
481	Septin-10 OS=Homo sapiens GN=SEPT10 PE=1 SV=1	E7EX04_HUMAN	55 kDa	0.14	2.1	[]	0	0	2.2266	1	0	1	2.4533	2.4533	0	1
482	Transcriptional repressor NF-X1 OS=Homo sapiens GN=NFX1 PE=1 SV=2	NFX1_HUMAN	124 kDa	0.14	2.3	[]	0	0	0	0	3	1	2	0	0	4
483	Poly [ADP-ribose] polymerase 9 OS=Homo sapiens GN=PARP9 PE=1 SV=2	PARP9_HUMAN	96 kDa	0.14	2.3	[]	0	0	3	0	0	4	2	1	0	0
484	Ras association (RalGDS/AF-6) and pleckstrin homology domains 1, isoform CRA_b OS=Homo sapiens GN=RAPH1 PE=1 SV=1	RAPH1_HUMAN	135 kDa	0.14	2.3	[]	0	0	1	0	2	0	1	0	0	6
485	Probable ATP-dependent RNA helicase YTHDC2 OS=Homo sapiens GN=YTHDC2 PE=1 SV=2	YTDC2_HUMAN	160 kDa	0.14	2.3	[]	2	0	0	0	1	2	5	0	0	0
486	RNA cytidine acetyltransferase OS=Homo sapiens GN=NAT10 PE=1 SV=1	NAT10_HUMAN	116 kDa	0.15	0.8	[]	65	35	63	0	1	57	41	36	0	0
487	Replication factor C subunit 5 OS=Homo sapiens GN=RFC5 PE=1 SV=1	RFC5_HUMAN	38 kDa	0.15	0.6	[]	12	5	7	0	0	10	3	2	0	0
488	Cyclin-K OS=Homo sapiens GN=CCNK PE=1 SV=2	CCNK_HUMAN	64 kDa	0.15	1.2	[]	13	19	16	0	0	8	25	23	0	0
489	Round spermatid basic protein 1 OS=Homo sapiens GN=RSBN1 PE=1 SV=1	A0A087WWP8_HUMAN	85 kDa	0.15	1.2	[]	17.8	12.8	17.4	1	0	15.8	20.4	20.4	0	0
490	Cluster of ADP/ATP translocase 2 OS=Homo sapiens GN=SLC25A5 PE=1 SV=7 (ADT2_HUMAN)	ADT2_HUMAN [3]	33 kDa	0.15	0.8	[]	30	25	25	1	45	29	28	28	2	14
490.1	ADP/ATP translocase 1 OS=Homo sapiens GN=SLC25A4 PE=1 SV=4	ADT1_HUMAN	33 kDa	0.12	0.6	[]	3.6301	3.8757	2.9842	0	10.368	3.2297	3.4299	3.4299	0	1.8471
490.2	ADP/ATP translocase 2 OS=Homo sapiens GN=SLC25A5 PE=1 SV=7	ADT2_HUMAN	33 kDa	0.31	0.8	[]	12.922	12.06	13.371	0	20.402	14.509	14.06	12.371	1	7.2336
490.3	ADP/ATP translocase 3 OS=Homo sapiens GN=SLC25A6 PE=1 SV=4	ADT3_HUMAN	33 kDa	0.42	0.9	[]	13.448	9.0641	8.6443	1	14.231	11.261	10.51	12.199	1	4.9193
491	Small nuclear ribonucleoprotein Sm D2 OS=Homo sapiens GN=SNRPD2 PE=1 SV=1	SMD2_HUMAN	14 kDa	0.15	0.7	[]	7	8	7	1	6	4	7	4	2	2
492	Eukaryotic translation initiation factor 3 subunit F OS=Homo sapiens GN=EIF3F PE=1 SV=1	EIF3F_HUMAN	38 kDa	0.15	0.7	[]	4	6	10	0	9	3	8	8	0	0
493	Non-histone chromosomal protein HMG-14 OS=Homo sapiens GN=HMGN1 PE=1 SV=3	HMGN1_HUMAN	11 kDa	0.15	1.2	[]	7	17	4	0	0	12	13	10	0	0
494	Peptidyl-prolyl cis-trans isomerase H OS=Homo sapiens GN=PPIH PE=1 SV=1	PPIH_HUMAN	19 kDa	0.15	1.2	[]	7	12	9	0	0	9	13	13	0	0
495	28S ribosomal protein S26, mitochondrial OS=Homo sapiens GN=MRPS26 PE=1 SV=1	RT26_HUMAN	24 kDa	0.15	1.6	[]	5	2	1	0	0	2	5	6	0	0
496	Uncharacterized protein C18orf25 OS=Homo sapiens GN=C18orf25 PE=1 SV=2	CR025_HUMAN (+1)	43 kDa	0.15	1.6	[]	3	2	3	0	0	4	5	4	0	0
497	Cluster of Lamina-associated polypeptide 2, isoform alpha OS=Homo sapiens GN=TMPO PE=1 SV=2 (LAP2A_HUMAN)	LAP2A_HUMAN [2]	75 kDa	0.15	0.7	[]	11	3	20	1	5	14	3	8	0	3
497.1	Lamina-associated polypeptide 2, isoform alpha OS=Homo sapiens GN=TMPO PE=1 SV=2	LAP2A_HUMAN	75 kDa	0.19	0.7	[]	7.0981	2.8196	15.737	0.81963	3.4589	10.737	1.6393	6.9178	0	1.6393
497.2	Lamina-associated polypeptide 2, isoforms beta/gamma OS=Homo sapiens GN=TMPO PE=1 SV=1	G5E972_HUMAN	46 kDa	0.37	0.7	[]	3.9019	0	4.2626	0.18037	1.5411	3.2626	1.3607	1.0822	0	1.3607
498	Splicing factor, suppressor of white-apricot homolog OS=Homo sapiens GN=SFSWAP PE=1 SV=3	SFSWA_HUMAN	105 kDa	0.15	1.2	[]	10	11	8	0	0	11	12	13	0	0
499	PEST proteolytic signal-containing nuclear protein OS=Homo sapiens GN=PCNP PE=1 SV=2	PCNP_HUMAN	19 kDa	0.15	1.4	[]	2	1	2	4	7	1	4	3	4	10
500	Elongation factor 1-alpha 1 OS=Homo sapiens GN=EEF1A1 PE=1 SV=1	EF1A1_HUMAN	50 kDa	0.15	1.1	[]	40	34	41	6	26	38	42	43	6	26
501	Putative ATP-dependent RNA helicase DHX30 OS=Homo sapiens GN=DHX30 PE=1 SV=1	DHX30_HUMAN (+1)	134 kDa	0.15	0.6	[]	3	2	7	0	4	1	2	5	0	1
502	Replication factor C subunit 4 OS=Homo sapiens GN=RFC4 PE=1 SV=2	RFC4_HUMAN	40 kDa	0.16	0.7	[]	21	6	14	0	0	12	12	5	0	0
503	Cluster of Histone H2A OS=Homo sapiens GN=hCG_2039566 PE=3 SV=1 (A0A0U1RR32_HUMAN)	A0A0U1RR32_HUMAN [10]	18 kDa	0.16	1.2	[]	7.9834	8.9834	9.9834	2.6611	3.6611	8.9834	15.306	10.983	1.6611	2.6611
503.1	Histone H2A OS=Homo sapiens GN=hCG_2039566 PE=3 SV=1	A0A0U1RR32_HUMAN (+8)	18 kDa	0.25	1.2	[]	7.0172	8.0172	8.0172	2.3391	3.3391	8.0172	12.695	9.0172	1.3391	2.3391
503.2	Histone H2A type 2-B OS=Homo sapiens GN=HIST2H2AB PE=1 SV=3	H2A2B_HUMAN	14 kDa	0.33	1.4	[]	0.9663	0.9663	1.9663	0.3221	0	0.9663	2.6105	1.9663	0.3221	0
504	p21-activated protein kinase-interacting protein 1 OS=Homo sapiens GN=PAK1IP1 PE=1 SV=2	PK1IP_HUMAN	44 kDa	0.16	1.1	[]	41	21	40	0	0	41	39	30	0	0
505	Numb-like protein OS=Homo sapiens GN=NUMBL PE=1 SV=1	NUMBL_HUMAN	65 kDa	0.16	1.1	[]	31.555	22.044	32.044	0	0	30.578	32.044	32.044	0	0
506	Transmembrane glycoprotein NMB OS=Homo sapiens GN=GPNMB PE=1 SV=2	GPNMB_HUMAN	64 kDa	0.16	1.6	[]	3	1	5	0	0	4	6	4	0	0
507	Cluster of PHD finger protein 6 OS=Homo sapiens GN=PHF6 PE=1 SV=1 (PHF6_HUMAN)	PHF6_HUMAN [2]	41 kDa	0.16	1.1	[]	40	24	32	0	0	39	34	31	0	0
507.1	PHD finger protein 6 OS=Homo sapiens GN=PHF6 PE=1 SV=1	PHF6_HUMAN	41 kDa	0.25	1.1	[]	20.504	13.503	18.503	0	0	21.504	19.003	16.503	0	0
507.2	PHD finger protein 6 OS=Homo sapiens GN=PHF6 PE=1 SV=1	A0A0D9SGE8_HUMAN	41 kDa	0.25	1.1	[]	19.496	10.497	13.497	0	0	17.496	14.997	14.497	0	0
508	E3 ubiquitin/ISG15 ligase TRIM25 OS=Homo sapiens GN=TRIM25 PE=1 SV=2	TRI25_HUMAN	71 kDa	0.16	1.1	[]	9	27	32	0	23	20	34	29	0	16
509	Cluster of CON__P02769	CON__P02769 [3]	?	0.16	0.9	[]	87	69	81	25	276	74	85	84	39	187
509.1	CON__P02769	CON__P02769	?	0.16	0.9	[]	83.84	68.92	80.84	22.92	274.36	72.88	84.88	83.88	36.88	184.72
509.2	Serum albumin OS=Homo sapiens GN=ALB PE=1 SV=2	ALBU_HUMAN (+1)	69 kDa	0.66	0.8	[]	3.1598	0	0	2.0799	1.6393	1.1199	0	0	2.1199	2.2797
510	Dihydropyrimidinase-related protein 2 OS=Homo sapiens GN=DPYSL2 PE=1 SV=1	A0A1C7CYX9_HUMAN	74 kDa	0.16	1.3	[]	1	1.7005	1.7005	0	14.401	3.7005	3.7005	1	1	15.401
511	Constitutive coactivator of PPAR-gamma-like protein 2 OS=Homo sapiens GN=FAM120C PE=2 SV=3	F120C_HUMAN	121 kDa	0.16	1.8	[]	0	0	0	2	2.1633	1	1.3265	1.3265	2	2
512	CON__P12763	CON__P12763	?	0.16	2	[]	0	2	2	0	0	0	3	5	0	0
513	RNA pseudouridylate synthase domain-containing protein 4 OS=Homo sapiens GN=RPUSD4 PE=1 SV=1	RUSD4_HUMAN	42 kDa	0.16	2	[]	1	3	0	0	0	2	4	2	0	0
514	E3 UFM1-protein ligase 1 OS=Homo sapiens GN=UFL1 PE=1 SV=2	UFL1_HUMAN	90 kDa	0.16	2	[]	3	0	1	0	0	4	2	2	0	0
515	5'-3' exoribonuclease 2 OS=Homo sapiens GN=XRN2 PE=1 SV=1	XRN2_HUMAN	109 kDa	0.16	2	[]	0	1	2	0	1	0	2	5	0	1
516	AT-rich interactive domain-containing protein 2 OS=Homo sapiens GN=ARID2 PE=1 SV=2	ARID2_HUMAN	197 kDa	0.16	0.7	[]	25	10	7	0	0	7	11	12	0	0
517	Cluster of Kinesin-like protein KIF2A OS=Homo sapiens GN=KIF2A PE=1 SV=3 (KIF2A_HUMAN)	KIF2A_HUMAN [2]	80 kDa	0.16	1	[]	50.924	56.924	52.924	0	1	50.924	58.924	57.924	0	1
517.1	Kinesin-like protein KIF2A OS=Homo sapiens GN=KIF2A PE=1 SV=3	KIF2A_HUMAN	80 kDa	0.18	1	[]	46.676	53.209	48.598	0	1	45.52	54.364	53.287	0	0.92203
517.2	Kinesin-like protein KIF2A (Fragment) OS=Homo sapiens GN=KIF2A PE=1 SV=1	D6R9M0_HUMAN	33 kDa	0.28	1.2	[]	4.2474	3.7152	4.3254	0	0	5.4034	4.5593	4.6373	0	0
518	Cluster of Methyl-CpG-binding protein 2 OS=Homo sapiens GN=MECP2 PE=1 SV=1 (MECP2_HUMAN)	MECP2_HUMAN [2]	52 kDa	0.16	1.2	[]	20	9	11	0	0	16	16	15	0	0
518.1	Methyl-CpG-binding protein 2 OS=Homo sapiens GN=MECP2 PE=1 SV=1	MECP2_HUMAN	52 kDa	0.25	1.1	[]	14.727	8.2723	8.4542	0	0	11.272	11.908	11.09	0	0
518.2	Methyl-CpG-binding protein 2 OS=Homo sapiens GN=MECP2 PE=1 SV=2	B5MCB4_HUMAN	20 kDa	0.27	1.5	[]	5.2735	0.72769	2.5458	0	0	4.7277	4.0915	3.9096	0	0
519	Vimentin OS=Homo sapiens GN=VIM PE=1 SV=4	VIME_HUMAN	54 kDa	0.16	1	[]	37.703	68.703	122.7	18	25.407	86.703	52.703	86.703	32	19
520	Cluster of Guanine nucleotide-binding protein G(I)/G(S)/G(T) subunit beta-2 OS=Homo sapiens GN=GNB2 PE=1 SV=1 (E7EP32_HUMAN)	E7EP32_HUMAN [3]	32 kDa	0.16	0.4	[]	3	1	5	0	0	0	0	2	1	1
520.1	Guanine nucleotide-binding protein G(I)/G(S)/G(T) subunit beta-2 OS=Homo sapiens GN=GNB2 PE=1 SV=1	E7EP32_HUMAN (+1)	32 kDa	0.13	0.3	[]	2	0	2.4585	0	0	0	0	1.4862	0	0
520.2	Guanine nucleotide-binding protein G(I)/G(S)/G(T) subunit beta-1 OS=Homo sapiens GN=GNB1 PE=1 SV=3	GBB1_HUMAN	37 kDa	0.54	0.6	[]	1	0.51384	2.5415	0	0	0	0	0.51384	1	1
521	Myelin expression factor 2 OS=Homo sapiens GN=MYEF2 PE=1 SV=1	A0A0A0MQW0_HUMAN (+2)	62 kDa	0.16	0.4	[]	2	1	5	0	1	0	1	2	0	1
522	DNA helicase INO80 OS=Homo sapiens GN=INO80 PE=1 SV=2	INO80_HUMAN	177 kDa	0.16	0.4	[]	6	2	1	0	0	3	1	0	0	0
523	Cluster of Heterochromatin protein 1-binding protein 3 OS=Homo sapiens GN=HP1BP3 PE=1 SV=1 (HP1B3_HUMAN)	HP1B3_HUMAN [2]	61 kDa	0.16	0.8	[]	42	51	49	2	6	44	30	35	1	13
523.1	Heterochromatin protein 1-binding protein 3 OS=Homo sapiens GN=HP1BP3 PE=1 SV=1	HP1B3_HUMAN	61 kDa	0.18	0.8	[]	39.393	48.01	45.857	1.9233	5.6167	41.47	28.313	33.007	1	12.31
523.2	Heterochromatin protein 1-binding protein 3 (Fragment) OS=Homo sapiens GN=HP1BP3 PE=1 SV=1	B0QZK4_HUMAN	29 kDa	0.46	0.8	[]	2.6065	2.9899	3.1432	0	0.38332	2.5299	1.6866	1.9932	0	0.68997
524	Far upstream element-binding protein 2 OS=Homo sapiens GN=KHSRP PE=1 SV=1	A0A087WTP3_HUMAN (+1)	73 kDa	0.17	4	[]	0	0	0	0	1	0	0	0	0	4
525	Signal-induced proliferation-associated 1-like protein 3 OS=Homo sapiens GN=SIPA1L3 PE=1 SV=3	SI1L3_HUMAN	195 kDa	0.17	4	[]	0	0	0	1	0	0	0	0	1	3
526	Zinc finger protein 518A OS=Homo sapiens GN=ZNF518A PE=1 SV=2	Z518A_HUMAN	167 kDa	0.17	4	[]	1	0	0	0	0	2	0	2	0	0
527	Serine/threonine-protein phosphatase 2A regulatory subunit B'' subunit alpha OS=Homo sapiens GN=PPP2R3A PE=1 SV=1	P2R3A_HUMAN	130 kDa	0.17	4	[]	0	0	0	0	1	0	0	0	0	4
528	Partitioning defective 3 homolog B OS=Homo sapiens GN=PARD3B PE=1 SV=2	PAR3L_HUMAN	132 kDa	0.17	4	[]	0	1	0	0	0	0	2	0	0	2
529	Q5VT06	Q5VT06-DECOY	?	0.17	4	[]	1	0	0	0	0	2	1	1	0	0
530	Cluster of F-actin-capping protein subunit beta OS=Homo sapiens GN=CAPZB PE=1 SV=4 (CAPZB_HUMAN)	CAPZB_HUMAN [3]	31 kDa	0.17	0.6	[]	2	3	5	0	7	1	5	3	0	1
530.1	F-actin-capping protein subunit beta OS=Homo sapiens GN=CAPZB PE=1 SV=4	CAPZB_HUMAN	31 kDa	0.25	0.6	[]	1.0052	1.5077	2.0103	0	4.0155	0.50258	2.5129	1.5077	0	0.50258
530.2	Capping protein (Actin filament) muscle Z-line, beta, isoform CRA_a OS=Homo sapiens GN=CAPZB PE=1 SV=1	B1AK87_HUMAN (+1)	29 kDa	0.34	0.6	[]	0.99484	1.4923	2.9897	0	2.9845	0.49742	2.4871	1.4923	0	0.49742
531	X-ray repair cross-complementing protein 5 OS=Homo sapiens GN=XRCC5 PE=1 SV=3	XRCC5_HUMAN	83 kDa	0.17	0.6	[]	5	8	4	0	0	4	2	3	0	1
532	Serine/arginine-rich splicing factor 11 OS=Homo sapiens GN=SRSF11 PE=1 SV=1	SRS11_HUMAN	54 kDa	0.17	1.2	[]	18	14	13	0	0	16	18	18	0	0
533	Transitional endoplasmic reticulum ATPase OS=Homo sapiens GN=VCP PE=1 SV=4	TERA_HUMAN	89 kDa	0.17	1.2	[]	19	4	6	0	17	28	7	6	0	12
534	Eukaryotic translation initiation factor 3 subunit D OS=Homo sapiens GN=EIF3D PE=1 SV=1	EIF3D_HUMAN	64 kDa	0.17	0.8	[]	12	18	27	0	19	16	15	21	0	7
535	Uncharacterized protein C15orf52 OS=Homo sapiens GN=C15orf52 PE=1 SV=1	CO052_HUMAN	57 kDa	0.17	0.5	[]	1	0	3	1	8	0	1	0	0	6
536	Oxysterol-binding protein-related protein 6 OS=Homo sapiens GN=OSBPL6 PE=1 SV=1	OSBL6_HUMAN	106 kDa	0.17	0.3	[]	3	3.2376	0	0	0	2	0	0	0	0
537	DENN domain-containing protein 2D OS=Homo sapiens GN=DENND2D PE=1 SV=2	DEN2D_HUMAN	54 kDa	0.17	0.3	[]	2	3	1	0	0	1	0	1	0	0
538	Pleckstrin homology domain-containing family S member 1 OS=Homo sapiens GN=PLEKHS1 PE=1 SV=1	X6R7B3_HUMAN	31 kDa	0.17	0.3	[]	1	3	2	0	0	0	1	1	0	0
539	Translation initiation factor eIF-2B subunit beta OS=Homo sapiens GN=EIF2B2 PE=1 SV=3	EI2BB_HUMAN	39 kDa	0.17	0.3	[]	1	5	0	0	0	0	2	0	0	0
540	Deoxynucleotidyltransferase terminal-interacting protein 2 OS=Homo sapiens GN=DNTTIP2 PE=1 SV=2	TDIF2_HUMAN	84 kDa	0.17	0.3	[]	2	3	1	0	0	2	0	0	0	0
541	A-kinase anchor protein 13 OS=Homo sapiens GN=AKAP13 PE=1 SV=2	AKP13_HUMAN	308 kDa	0.17	0.3	[]	1	3	2	0	0	2	0	0	0	0
542	Peroxiredoxin-1 OS=Homo sapiens GN=PRDX1 PE=1 SV=1	PRDX1_HUMAN	22 kDa	0.17	0.3	[]	0	3	0	0	3	0	0	0	1	1
543	Clathrin interactor 1 OS=Homo sapiens GN=CLINT1 PE=1 SV=1	EPN4_HUMAN	68 kDa	0.17	0.3	[]	1	1	1	0	3	0	0	1	0	1
544	Cluster of PTB domain-containing engulfment adapter protein 1 OS=Homo sapiens GN=GULP1 PE=1 SV=1 (GULP1_HUMAN)	GULP1_HUMAN [2]	34 kDa	0.17	1.1	[]	54	29	40	0	0	43	41	46	0	0
544.1	PTB domain-containing engulfment adapter protein 1 OS=Homo sapiens GN=GULP1 PE=1 SV=1	GULP1_HUMAN	34 kDa	0.11	1.1	[]	48.609	28.131	35.87	0	0	40.783	39.044	44.696	0	0
544.2	PTB domain-containing engulfment adapter protein 1 (Fragment) OS=Homo sapiens GN=GULP1 PE=1 SV=1	H7BZV7_HUMAN	21 kDa	0.13	0.5	[]	5.391	0.8694	4.1302	0	0	2.2172	1.9563	1.3041	0	0
545	Protein HIRA OS=Homo sapiens GN=HIRA PE=1 SV=2	HIRA_HUMAN	112 kDa	0.17	0.6	[]	11	0	11	0	0	11	2	1	0	0
546	Sarcoplasmic/endoplasmic reticulum calcium ATPase 2 OS=Homo sapiens GN=ATP2A2 PE=1 SV=1	AT2A2_HUMAN	115 kDa	0.17	0.6	[]	5	1	3	0	13	3	5	2	0	4
547	Propionyl-CoA carboxylase alpha chain, mitochondrial OS=Homo sapiens GN=PCCA PE=1 SV=4	PCCA_HUMAN	80 kDa	0.17	0.7	[]	0	0	0	0	50	1	0	0	0	36
548	Nucleosome-remodeling factor subunit BPTF OS=Homo sapiens GN=BPTF PE=1 SV=3	BPTF_HUMAN	338 kDa	0.17	1.1	[]	33	8	13	0	0	21	21	19	0	0
549	RNA-binding protein 25 OS=Homo sapiens GN=RBM25 PE=1 SV=3	RBM25_HUMAN	100 kDa	0.17	0.8	[]	67	78	68	0	10	51	60	69	0	8
550	40S ribosomal protein S13 OS=Homo sapiens GN=RPS13 PE=1 SV=2	RS13_HUMAN	17 kDa	0.17	0.8	[]	30	42	31	0	11	24	21	32	1	14
551	Splicing regulatory glutamine/lysine-rich protein 1 OS=Homo sapiens GN=SREK1 PE=1 SV=1	SREK1_HUMAN	59 kDa	0.17	1.1	[]	20	22	17	0	0	21	22	23	0	0
552	Eukaryotic translation initiation factor 2 subunit 3 OS=Homo sapiens GN=EIF2S3 PE=1 SV=3	IF2G_HUMAN	51 kDa	0.17	1	[]	102	95	97	1	12	94	101	103	1	10
553	Splicing factor, arginine/serine-rich 19 OS=Homo sapiens GN=SCAF1 PE=1 SV=3	SFR19_HUMAN	139 kDa	0.17	1.1	[]	25.801	13.801	22.801	0	0	19.801	23.801	24.801	0	0
554	Ankyrin repeat domain-containing protein 17 OS=Homo sapiens GN=ANKRD17 PE=1 SV=3	ANR17_HUMAN (+1)	274 kDa	0.17	1.4	[]	0	2	1.2352	0	8.882	1.8234	7.4703	2.2352	0	5.4703
555	Active regulator of SIRT1 OS=Homo sapiens GN=RPS19BP1 PE=1 SV=1	AROS_HUMAN	15 kDa	0.17	1.4	[]	6	3	3	0	0	4	5	8	0	0
556	RelA-associated inhibitor OS=Homo sapiens GN=PPP1R13L PE=1 SV=4	IASPP_HUMAN	89 kDa	0.17	1.8	[]	0	0	0	1	4	0	0	0	1	8
557	Probable 18S rRNA (guanine-N(7))-methyltransferase OS=Homo sapiens GN=WBSCR22 PE=1 SV=2	WBS22_HUMAN	32 kDa	0.17	1.8	[]	1	3	1	0	0	1	5	3	0	0
558	Cluster of Heterogeneous nuclear ribonucleoprotein Q OS=Homo sapiens GN=SYNCRIP PE=1 SV=2 (HNRPQ_HUMAN)	HNRPQ_HUMAN [2]	70 kDa	0.17	1.1	[]	18.198	22.241	22.53	0.93082	32.439	18.621	24.931	24.818	0.62055	33.46
558.1	Heterogeneous nuclear ribonucleoprotein Q OS=Homo sapiens GN=SYNCRIP PE=1 SV=2	HNRPQ_HUMAN	70 kDa	0.29	1	[]	16.952	20.638	21.026	0.83896	30.183	17.276	22.964	23.018	0.55931	28.68
558.2	Heterogeneous nuclear ribonucleoprotein Q OS=Homo sapiens GN=SYNCRIP PE=1 SV=1	B7Z645_HUMAN	52 kDa	0.35	1.5	[]	1.2454	1.6027	1.5041	0	2.2561	1.3441	1.9669	1.8001	0	4.7801
559	60S ribosomal protein L18 OS=Homo sapiens GN=RPL18 PE=1 SV=2	RL18_HUMAN	22 kDa	0.17	1.1	[]	18	16	16	0	16	15	18	16	3	21
560	ATP-dependent RNA helicase DDX24 OS=Homo sapiens GN=DDX24 PE=1 SV=1	DDX24_HUMAN (+1)	96 kDa	0.18	1.1	[]	32	17	40	0	0	32	32	32	0	0
561	Mediator of RNA polymerase II transcription subunit 1 OS=Homo sapiens GN=MED1 PE=1 SV=4	MED1_HUMAN	168 kDa	0.18	0.8	[]	21	31	12	0	0	16	16	17	0	0
562	TRIO and F-actin-binding protein OS=Homo sapiens GN=TRIOBP PE=1 SV=3	TARA_HUMAN	261 kDa	0.18	0.8	[]	18.484	27.484	28.484	0	4	20.484	18.484	19	0	3
563	Cluster of 40S ribosomal protein S3a OS=Homo sapiens GN=RPS3A PE=1 SV=2 (RS3A_HUMAN)	RS3A_HUMAN [2]	30 kDa	0.18	1	[]	95	78	66	1	27	70	89	83	2	26
563.1	40S ribosomal protein S3a OS=Homo sapiens GN=RPS3A PE=1 SV=2	RS3A_HUMAN	30 kDa	0.18	1	[]	93.89	77.117	65.146	0.97153	26.573	69.231	88.003	82.146	1.9431	25.516
563.2	40S ribosomal protein S3a OS=Homo sapiens GN=RPS3A PE=1 SV=1	D6R9B6_HUMAN	17 kDa	0.62	0.9	[]	1.1104	0.88266	0.85419	0	0.4271	0.76877	0.99656	0.85419	0	0.48404
564	60S ribosomal protein L19 OS=Homo sapiens GN=RPL19 PE=1 SV=1	RL19_HUMAN	23 kDa	0.18	1	[]	49	29	46	16	15	50	37	39	9	26
565	Pinin OS=Homo sapiens GN=PNN PE=1 SV=4	PININ_HUMAN	82 kDa	0.18	1.4	[]	1	4	7	1	0	4	9	3	2	0
566	S-phase kinase-associated protein 1 OS=Homo sapiens GN=SKP1 PE=1 SV=1	E5RJR5_HUMAN (+1)	19 kDa	0.18	0.6	[]	7	5	6	0	0	5	4	2	0	0
567	Guanine nucleotide-binding protein G(i) subunit alpha-2 OS=Homo sapiens GN=GNAI2 PE=1 SV=3	GNAI2_HUMAN	40 kDa	0.18	0.6	[]	7	2	9	0	0	4	2	5	0	0
568	AP-3 complex subunit beta-1 OS=Homo sapiens GN=AP3B1 PE=1 SV=3	AP3B1_HUMAN	121 kDa	0.18	0.8	[]	28	36	40	0	5	26	30	32	0	0
569	Lamin-B receptor OS=Homo sapiens GN=LBR PE=1 SV=2	LBR_HUMAN	71 kDa	0.18	0.7	[]	4	6	4	0	9	3	4	3	0	5
570	Splicing factor 3B subunit 5 OS=Homo sapiens GN=SF3B5 PE=1 SV=1	SF3B5_HUMAN	10 kDa	0.18	0.7	[]	7	10	6	0	0	5	5	5	0	0
571	F-box-like/WD repeat-containing protein TBL1XR1 OS=Homo sapiens GN=TBL1XR1 PE=1 SV=1	TBL1R_HUMAN	56 kDa	0.18	0.7	[]	12	3	6	0	2	6	4	4	0	1
572	60S ribosomal protein L3 OS=Homo sapiens GN=RPL3 PE=1 SV=2	RL3_HUMAN	46 kDa	0.18	1	[]	46	49	55	1	33	40	57	59	1	32
573	3'-5' exoribonuclease 1 OS=Homo sapiens GN=ERI1 PE=1 SV=3	ERI1_HUMAN	40 kDa	0.18	1.4	[]	4	6	4	0	0	3	7	9	0	0
574	Nuclear export mediator factor NEMF OS=Homo sapiens GN=NEMF PE=1 SV=4	NEMF_HUMAN	123 kDa	0.18	0.8	[]	19	53	16	0	0	16	33	21	0	0
575	Cluster of Hepatoma-derived growth factor-related protein 2 OS=Homo sapiens GN=HDGFRP2 PE=1 SV=1 (HDGR2_HUMAN)	HDGR2_HUMAN [3]	74 kDa	0.19	0.6	[]	1.227	2.227	10	0	1	1	3	3	0	1
575.1	Hepatoma-derived growth factor-related protein 2 OS=Homo sapiens GN=HDGFRP2 PE=1 SV=1	HDGR2_HUMAN	74 kDa	0.19	0.6	[]	1.2154	2.2154	9.9489	0	1	1	2.9489	3	0	1
575.2	Hepatoma-derived growth factor, related protein 3, isoform CRA_a OS=Homo sapiens GN=HDGFRP3 PE=1 SV=1	A0A024R216_HUMAN (+1)	23 kDa	1	INF	[]	0	0	0	0	0	0	0	0	0	0
576	Cluster of Myosin light chain 3 OS=Homo sapiens GN=MYL3 PE=1 SV=3 (MYL3_HUMAN)	MYL3_HUMAN [4]	22 kDa	0.19	0.6	[]	1	5	5	0	3	3	4	1	0	0
576.1	Myosin light chain 3 OS=Homo sapiens GN=MYL3 PE=1 SV=3	MYL3_HUMAN	22 kDa	0.22	0.5	[]	1	4.67	3.67	0	3	3	2.67	1	0	0
576.2	Myosin light chain 4 (Fragment) OS=Homo sapiens GN=MYL4 PE=1 SV=1	A0A1C7CYY4_HUMAN (+2)	22 kDa	0.47	1	[]	0	0	1.33	0	0	0	1.33	0	0	0
577	Breakpoint cluster region protein OS=Homo sapiens GN=BCR PE=1 SV=2	BCR_HUMAN	143 kDa	0.19	0.6	[]	1	0	2	0	11	1	2	1	0	4
578	Bifunctional lysine-specific demethylase and histidyl-hydroxylase NO66 OS=Homo sapiens GN=NO66 PE=1 SV=2	NO66_HUMAN	71 kDa	0.19	1.7	[]	1	1	1	0	3	0	6	3	0	1
579	Cleavage and polyadenylation specificity factor subunit 4 OS=Homo sapiens GN=CPSF4 PE=1 SV=1	CPSF4_HUMAN	30 kDa	0.19	1.2	[]	12	11	11	0	0	8	17	15	0	0
580	Radixin OS=Homo sapiens GN=RDX PE=1 SV=1	RADI_HUMAN	69 kDa	0.19	1	[]	44.186	37.084	42.255	0	0.48289	41.462	40.623	46.625	0	1.3782
581	Spectrin beta chain OS=Homo sapiens GN=SPTBN1 PE=1 SV=1	A0A087WUZ3_HUMAN (+1)	275 kDa	0.19	0.5	[]	2	7	1	0	0	3	2	0	0	0
582	Mediator of RNA polymerase II transcription subunit 15 OS=Homo sapiens GN=MED15 PE=1 SV=2	MED15_HUMAN	87 kDa	0.19	0.5	[]	3	5	2	0	0	2	2	1	0	0
583	Serine/threonine-protein kinase RIO1 OS=Homo sapiens GN=RIOK1 PE=1 SV=2	RIOK1_HUMAN	66 kDa	0.19	1.3	[]	6	8	1	0	0	8	7	5	0	0
584	ATP synthase subunit O, mitochondrial OS=Homo sapiens GN=ATP5O PE=1 SV=1	ATPO_HUMAN	23 kDa	0.19	1.3	[]	5	2	5	0	3	5	6	7	2	0
585	Probable ATP-dependent RNA helicase DDX49 OS=Homo sapiens GN=DDX49 PE=1 SV=1	DDX49_HUMAN	54 kDa	0.19	1.3	[]	6	6	3	0	0	7	5	8	0	0
586	Pleiotropic regulator 1 OS=Homo sapiens GN=PLRG1 PE=1 SV=1	PLRG1_HUMAN	57 kDa	0.19	1	[]	43	36	43	0	1	35	48	46	0	0
587	Probable ATP-dependent RNA helicase DDX23 OS=Homo sapiens GN=DDX23 PE=1 SV=3	DDX23_HUMAN	96 kDa	0.19	0.8	[]	39	49	49	0	0	28	44	41	0	0
588	ATP-dependent RNA helicase DDX18 OS=Homo sapiens GN=DDX18 PE=1 SV=2	DDX18_HUMAN	75 kDa	0.19	1	[]	58	46	59	0	2	64	60	46	0	0
589	Rab11 family-interacting protein 2 OS=Homo sapiens GN=RAB11FIP2 PE=1 SV=1	RFIP2_HUMAN	58 kDa	0.19	0.7	[]	17.659	9.3175	14	0	0	10.659	11	8.6588	0	0
590	Nucleolin OS=Homo sapiens GN=NCL PE=1 SV=3	NUCL_HUMAN	77 kDa	0.19	1.1	[]	26	29	27	1	30	29	22	25	1	42
591	60S ribosomal protein L21 OS=Homo sapiens GN=RPL21 PE=1 SV=2	RL21_HUMAN	19 kDa	0.19	1.2	[]	7	9	13	4	6	7	9	10	5	14
592	DNA-directed RNA polymerases I and III subunit RPAC2 OS=Homo sapiens GN=POLR1D PE=1 SV=1	A0A0R4J2F3_HUMAN (+1)	13 kDa	0.19	0.6	[]	8	3	8	0	0	5	4	3	0	0
593	YTH domain-containing family protein 2 OS=Homo sapiens GN=YTHDF2 PE=1 SV=2	YTHD2_HUMAN	62 kDa	0.19	1.2	[]	5.7167	6.3583	12.717	1.3583	13.717	10.717	12.075	10.075	1.3583	11.717
594	PDZ and LIM domain protein 7 OS=Homo sapiens GN=PDLIM7 PE=1 SV=1	PDLI7_HUMAN	50 kDa	0.19	0.7	[]	6	9	7	2	24	7	5	8	1	15
595	60S ribosomal protein L28 OS=Homo sapiens GN=RPL28 PE=1 SV=3	RL28_HUMAN	16 kDa	0.19	1.1	[]	8	8	10	8	11	8	8	9	12	14
596	Nucleosome assembly protein 1-like 4 OS=Homo sapiens GN=NAP1L4 PE=1 SV=1	NP1L4_HUMAN	43 kDa	0.19	0.7	[]	5.0767	7.5384	8.1535	1	7.6151	6.0767	6.0767	5.0767	1	3
597	Microtubule-associated protein RP/EB family member 1 OS=Homo sapiens GN=MAPRE1 PE=1 SV=3	MARE1_HUMAN	30 kDa	0.19	1.6	[]	1	0	5	0	1	3	5	3	0	0
598	Endothelial differentiation-related factor 1 OS=Homo sapiens GN=EDF1 PE=1 SV=1	EDF1_HUMAN	16 kDa	0.19	1.6	[]	1	2	2	0	2	2	3	2	1	3
599	Probable ATP-dependent RNA helicase DDX17 OS=Homo sapiens GN=DDX17 PE=1 SV=2	DDX17_HUMAN (+1)	80 kDa	0.2	1.1	[]	13.36	36.954	23.497	1	11.52	11.817	30.188	35.102	2	12.617
600	Protein phosphatase 1 regulatory subunit 12A OS=Homo sapiens GN=PPP1R12A PE=1 SV=1	MYPT1_HUMAN	115 kDa	0.2	0.7	[]	4	15	11	0	6	5	6	9	0	6
601	Bromodomain-containing protein 9 OS=Homo sapiens GN=BRD9 PE=1 SV=2	BRD9_HUMAN	67 kDa	0.2	1.1	[]	26	9	16	0	0	21	21	15	0	0
602	Beta-arrestin-2 OS=Homo sapiens GN=ARRB2 PE=1 SV=2	ARRB2_HUMAN	46 kDa	0.2	1.3	[]	6	5	7	0	0	8	8	7	0	0
603	Ribosome-binding protein 1 OS=Homo sapiens GN=RRBP1 PE=1 SV=1	A0A0A0MRV0_HUMAN (+1)	152 kDa	0.2	1	[]	153	144	120	2	33	151	138	127	3	27
604	Cluster of Microtubule-actin cross-linking factor 1, isoforms 1/2/3/5 OS=Homo sapiens GN=MACF1 PE=1 SV=1 (H3BPE1_HUMAN)	H3BPE1_HUMAN [4]	857 kDa	0.2	1	[]	20.254	78.762	56.269	1	26.957	25.254	71.508	64.508	1	24.449
604.1	Microtubule-actin cross-linking factor 1, isoforms 1/2/3/5 OS=Homo sapiens GN=MACF1 PE=1 SV=1	H3BPE1_HUMAN (+1)	857 kDa	0.22	1	[]	13.435	51.335	36.436	0.7142	18.617	17.247	46.973	43.56	0.7142	17.059
604.2	Microtubule-actin cross-linking factor 1, isoforms 1/2/3/5 OS=Homo sapiens GN=MACF1 PE=1 SV=4	MACF1_HUMAN	838 kDa	0.4	1	[]	5.3764	21.342	16.181	0.2858	6.5715	6.9017	19.997	16.631	0.2858	5.948
604.3	Microtubule-actin cross-linking factor 1, isoforms 1/2/3/5 (Fragment) OS=Homo sapiens GN=MACF1 PE=1 SV=1	E9PLY5_HUMAN	160 kDa	0.49	0.9	[]	1.4421	6.0846	3.6528	0	1.7686	1.1053	4.5371	4.316	0	1.4421
605	YTH domain-containing family protein 3 OS=Homo sapiens GN=YTHDF3 PE=1 SV=1	YTHD3_HUMAN	64 kDa	0.2	1.1	[]	10.591	7.3678	15.878	0.36676	24.021	12.591	16.673	14.673	1.3668	18.878
606	Uncharacterized protein KIAA1522 OS=Homo sapiens GN=KIAA1522 PE=1 SV=2	K1522_HUMAN	107 kDa	0.2	1.1	[]	20	26	19	0	0	20	25	26	0	0
607	Cluster of CLIP-associating protein 2 OS=Homo sapiens GN=CLASP2 PE=1 SV=2 (CLAP2_HUMAN)	CLAP2_HUMAN [5]	141 kDa	0.2	2.5	[]	0	0	1	0	1	0	2	1	0	2
607.1	CLIP-associating protein 2 OS=Homo sapiens GN=CLASP2 PE=1 SV=2	CLAP2_HUMAN (+2)	141 kDa	0.31	2.4	[]	0	0	0.75085	0	1	0	1.5017	0.75085	0	2
607.2	CLIP-associating protein 2 OS=Homo sapiens GN=CLASP2 PE=1 SV=1	E7ERI8_HUMAN (+1)	166 kDa	0.48	2	[]	0	0	0.24915	0	0	0	0.49829	0	0	0
608	Kinesin-like protein KIF14 OS=Homo sapiens GN=KIF14 PE=1 SV=1	KIF14_HUMAN	186 kDa	0.2	2.5	[]	0	1	0	0	1	0	0	2	1	2
609	Filaggrin OS=Homo sapiens GN=FLG PE=1 SV=3	FILA_HUMAN (+1)	435 kDa	0.2	2.5	[]	2	0	0	0	0	5	0	0	0	0
610	Uncharacterized protein KIAA1671 OS=Homo sapiens GN=KIAA1671 PE=1 SV=2	K1671_HUMAN	197 kDa	0.2	2.5	[]	0	0	0	0	2	0	0	0	1	4
611	Nebulin OS=Homo sapiens GN=NEB PE=1 SV=1	A0A087X1N7_HUMAN	991 kDa	0.2	2.5	[]	2	0	0	0	0	4	0	1	0	0
612	KN motif and ankyrin repeat domain-containing protein 2 OS=Homo sapiens GN=KANK2 PE=1 SV=1	KANK2_HUMAN	91 kDa	0.2	2.5	[]	0	0	1	0	1	0	2	0	0	3
613	RNA-binding protein 33 OS=Homo sapiens GN=RBM33 PE=1 SV=3	RBM33_HUMAN	130 kDa	0.2	2.5	[]	0	0	0	0	2	0	0	0	0	5
614	RNA polymerase II-associated protein 3 OS=Homo sapiens GN=RPAP3 PE=1 SV=2	RPAP3_HUMAN	76 kDa	0.2	2.5	[]	0	0	0	0	2	0	1	0	0	4
615	H/ACA ribonucleoprotein complex non-core subunit NAF1 OS=Homo sapiens GN=NAF1 PE=1 SV=2	NAF1_HUMAN	54 kDa	0.2	2.5	[]	1	0	1	0	0	3	1	1	0	0
616	Charged multivesicular body protein 4b OS=Homo sapiens GN=CHMP4B PE=1 SV=1	CHM4B_HUMAN	25 kDa	0.2	2.5	[]	0	1	1	0	0	0	2	0	0	3
617	PHD finger protein 10 OS=Homo sapiens GN=PHF10 PE=1 SV=3	PHF10_HUMAN (+1)	56 kDa	0.2	2.5	[]	1	0	1	0	0	3	2	0	0	0
618	1-phosphatidylinositol 4,5-bisphosphate phosphodiesterase beta-3 OS=Homo sapiens GN=PLCB3 PE=1 SV=2	PLCB3_HUMAN	139 kDa	0.2	1.3	[]	7	3	8	0	1	6	9	9	0	0
619	U4/U6.U5 tri-snRNP-associated protein 2 OS=Homo sapiens GN=USP39 PE=1 SV=2	SNUT2_HUMAN	65 kDa	0.2	0.8	[]	29	24	32	0	0	20	21	27	0	0
620	Importin subunit alpha-3 OS=Homo sapiens GN=KPNA4 PE=1 SV=1	IMA3_HUMAN	58 kDa	0.2	0.6	[]	4	8	3	0	0	1	5	3	0	0
621	Cyclin-L1 OS=Homo sapiens GN=CCNL1 PE=1 SV=1	CCNL1_HUMAN	60 kDa	0.2	0.6	[]	5	9	1	0	0	5	3	1	0	0
622	Cluster of Heterogeneous nuclear ribonucleoprotein H OS=Homo sapiens GN=HNRNPH1 PE=1 SV=1 (E9PCY7_HUMAN)	HNRH1_HUMAN [3]	49 kDa	0.2	0.8	[]	4.7998	16.699	20.049	0	7.7998	10.299	12.299	13.299	0	2.3999
622.1	Heterogeneous nuclear ribonucleoprotein H2 OS=Homo sapiens GN=HNRNPH2 PE=1 SV=1	HNRH2_HUMAN	49 kDa	0.19	0.5	[]	0.66482	5.8281	5.7448	0	2.3296	1.4957	3.1633	3.1633	0	0
622.2	Heterogeneous nuclear ribonucleoprotein H OS=Homo sapiens GN=HNRNPH1 PE=1 SV=1	HNRH1_HUMAN (+1)	49 kDa	0.42	0.9	[]	4.135	10.871	14.304	0	5.4701	8.8036	9.136	10.136	0	2.0675
623	Valine--tRNA ligase (Fragment) OS=Homo sapiens GN=VARS PE=1 SV=1	SYVC_HUMAN	140 kDa	0.2	1.5	[]	3	3	1	0	1	6	3	2	0	1
624	Coiled-coil domain-containing protein 9 OS=Homo sapiens GN=CCDC9 PE=1 SV=1	CCDC9_HUMAN	60 kDa	0.2	0.4	[]	1	1	2	2	1	0	0	2	1	0
625	Integrin alpha-3 OS=Homo sapiens GN=ITGA3 PE=1 SV=5	ITA3_HUMAN	117 kDa	0.2	0.4	[]	1	0	0	4	2	0	0	0	2	1
626	60S ribosomal protein L34 OS=Homo sapiens GN=RPL34 PE=1 SV=3	RL34_HUMAN	13 kDa	0.2	1.2	[]	4	5	4	3	6	4	3	4	4	12
627	60S ribosomal protein L39 OS=Homo sapiens GN=RPL39 PE=1 SV=2	RL39_HUMAN	6 kDa	0.2	1.2	[]	9	5	5	0	3	9	7	7	1	3
628	Splicing factor 3B subunit 1 OS=Homo sapiens GN=SF3B1 PE=1 SV=3	SF3B1_HUMAN	146 kDa	0.2	0.9	[]	68	82	68	3	5	43	79	69	1	1
629	U2 snRNP-associated SURP motif-containing protein OS=Homo sapiens GN=U2SURP PE=1 SV=2	SR140_HUMAN	118 kDa	0.2	0.8	[]	60	65	59	0	5	47	53	57	0	3
630	Nucleolar protein 58 OS=Homo sapiens GN=NOP58 PE=1 SV=1	NOP58_HUMAN	60 kDa	0.21	0.8	[]	42	42	56	0	5	40	42	39	0	0
631	Chromosome 11 open reading frame 48, isoform CRA_c OS=Homo sapiens GN=C11orf98 PE=1 SV=1	A0A0B4J220_HUMAN	14 kDa	0.21	1.2	[]	6	8	7	0	2	6	9	10	0	3
632	BUD13 homolog OS=Homo sapiens GN=BUD13 PE=1 SV=1	BUD13_HUMAN	71 kDa	0.21	1.2	[]	12	6	5	0	0	6	10	12	0	0
633	Emerin OS=Homo sapiens GN=EMD PE=1 SV=1	EMD_HUMAN	29 kDa	0.21	0.5	[]	3	3	4	0	1	0	4	0	0	2
634	Protein FAM207A OS=Homo sapiens GN=FAM207A PE=1 SV=2	F207A_HUMAN	25 kDa	0.21	0.5	[]	2	8	1	0	0	1	2	3	0	0
635	RNA-binding protein 5 OS=Homo sapiens GN=RBM5 PE=1 SV=2	RBM5_HUMAN	92 kDa	0.21	0.5	[]	1	4	6	0	0	0	3	2	1	0
636	DnaJ homolog subfamily B member 11 OS=Homo sapiens GN=DNAJB11 PE=1 SV=1	DJB11_HUMAN	41 kDa	0.21	0.5	[]	3	2	6	0	0	3	1	2	0	0
637	60S ribosomal protein L32 (Fragment) OS=Homo sapiens GN=RPL32 PE=1 SV=1	D3YTB1_HUMAN (+2)	16 kDa	0.21	0.8	[]	11	15	18	3	11	13	11	14	3	4
638	Calmodulin OS=Homo sapiens GN=CALM1 PE=1 SV=2	CALM_HUMAN (+1)	17 kDa	0.21	0.7	[]	10	12	12	0	4	11	10	7	0	0
639	Ribonucleases P/MRP protein subunit POP1 OS=Homo sapiens GN=POP1 PE=1 SV=2	POP1_HUMAN	115 kDa	0.21	1	[]	27	41	44	0	0	22	50	45	0	0
640	PHD and RING finger domain-containing protein 1 OS=Homo sapiens GN=PHRF1 PE=1 SV=1	A0A0J9YWD5_HUMAN (+5)	179 kDa	0.21	1.3	[]	5.1987	4.1987	0	0	0	3.1987	6.1987	3.1987	0	0
641	Nucleoplasmin-3 OS=Homo sapiens GN=NPM3 PE=1 SV=3	NPM3_HUMAN	19 kDa	0.21	1.4	[]	2	2	4	1	0	1	6	5	1	0
642	Annexin A1 OS=Homo sapiens GN=ANXA1 PE=1 SV=2	ANXA1_HUMAN	39 kDa	0.21	1.4	[]	3	0	3	0	3	3	2	2	1	5
643	28S ribosomal protein S25, mitochondrial OS=Homo sapiens GN=MRPS25 PE=1 SV=1	RT25_HUMAN	20 kDa	0.21	1.4	[]	3	3	3	0	0	4	5	4	0	0
644	Mitotic checkpoint protein BUB3 OS=Homo sapiens GN=BUB3 PE=1 SV=1	BUB3_HUMAN	37 kDa	0.21	1.2	[]	5	13	7	0	1	7	11	13	0	0
645	RNA-binding protein 42 OS=Homo sapiens GN=RBM42 PE=1 SV=1	K7EP90_HUMAN (+1)	48 kDa	0.21	1.2	[]	12	5	9	0	0	5	11	15	0	0
646	Ribosomal RNA small subunit methyltransferase NEP1 OS=Homo sapiens GN=EMG1 PE=1 SV=4	NEP1_HUMAN	27 kDa	0.21	1.2	[]	6	15	5	0	0	5	14	12	0	0
647	Ubinuclein-2 OS=Homo sapiens GN=UBN2 PE=1 SV=2	UBN2_HUMAN	146 kDa	0.21	0.2	[]	3	0	1	0	0	1	0	0	0	0
648	Gamma-adducin OS=Homo sapiens GN=ADD3 PE=1 SV=1	ADDG_HUMAN	79 kDa	0.21	0.2	[]	0	4	0	0	0	0	0	1	0	0
649	CWF19-like protein 2 OS=Homo sapiens GN=CWF19L2 PE=1 SV=4	C19L2_HUMAN	104 kDa	0.21	0.2	[]	0	3	1	0	0	1	0	0	0	0
650	Zinc finger CCCH domain-containing protein 4 OS=Homo sapiens GN=ZC3H4 PE=1 SV=3	ZC3H4_HUMAN	140 kDa	0.21	0.2	[]	0	1	3	0	0	0	0	1	0	0
651	Histone acetyltransferase KAT2B OS=Homo sapiens GN=KAT2B PE=1 SV=3	KAT2B_HUMAN	93 kDa	0.21	0.2	[]	2	1	1	0	0	1	0	0	0	0
652	DnaJ homolog subfamily C member 13 OS=Homo sapiens GN=DNAJC13 PE=1 SV=5	DJC13_HUMAN	254 kDa	0.21	0.2	[]	0	0	0	0	4	0	0	0	0	1
653	Exosome component 10 OS=Homo sapiens GN=EXOSC10 PE=1 SV=2	EXOSX_HUMAN	101 kDa	0.21	0.2	[]	0	3	1	0	0	0	0	1	0	0
654	Nuclear pore complex protein Nup88 OS=Homo sapiens GN=NUP88 PE=1 SV=2	NUP88_HUMAN	84 kDa	0.21	0.2	[]	0	0	0	0	4	0	0	0	0	1
655	Protein SCAF11 OS=Homo sapiens GN=SCAF11 PE=1 SV=1	F8VXG7_HUMAN (+1)	143 kDa	0.21	0.2	[]	1	3	0	0	0	0	0	1	0	0
656	Sulfide:quinone oxidoreductase, mitochondrial OS=Homo sapiens GN=SQRDL PE=1 SV=1	SQRD_HUMAN	50 kDa	0.21	0.2	[]	1	0	0	0	3	1	0	0	0	0
657	Serine/arginine-rich splicing factor 9 OS=Homo sapiens GN=SRSF9 PE=1 SV=1	SRSF9_HUMAN	26 kDa	0.21	0.2	[]	0	2	2	0	0	0	1	0	0	0
658	Complement component 1 Q subcomponent-binding protein, mitochondrial OS=Homo sapiens GN=C1QBP PE=1 SV=1	C1QBP_HUMAN	31 kDa	0.21	0.6	[]	2	5	5	0	4	3	3	3	0	1
659	Very-long-chain (3R)-3-hydroxyacyl-CoA dehydratase 3 OS=Homo sapiens GN=HACD3 PE=1 SV=2	HACD3_HUMAN	43 kDa	0.21	0.6	[]	4	3	3	0	6	3	3	4	0	0
660	40S ribosomal protein S7 OS=Homo sapiens GN=RPS7 PE=1 SV=1	RS7_HUMAN	22 kDa	0.21	0.9	[]	54	72	52	1	15	49	48	57	0	11
661	DNA topoisomerase 2-alpha OS=Homo sapiens GN=TOP2A PE=1 SV=3	TOP2A_HUMAN	174 kDa	0.21	0.7	[]	25.905	4.3017	9.7356	0	0	12.603	11.169	4.7356	0	0
662	Plakophilin-2 OS=Homo sapiens GN=PKP2 PE=1 SV=2	PKP2_HUMAN	97 kDa	0.21	1.2	[]	7	3	16	0	3	6	15	11	0	2
663	Peptidyl-prolyl cis-trans isomerase B OS=Homo sapiens GN=PPIB PE=1 SV=2	PPIB_HUMAN	24 kDa	0.21	1.1	[]	23	42	28	0	1	32	34	33	0	0
664	Granulins OS=Homo sapiens GN=GRN PE=1 SV=2	GRN_HUMAN	64 kDa	0.21	1.4	[]	5	3	2	0	0	5	5	4	0	0
665	Insulin-like growth factor 2 mRNA-binding protein 2 OS=Homo sapiens GN=IGF2BP2 PE=1 SV=1	F8W930_HUMAN (+1)	67 kDa	0.22	1.2	[]	2.4989	3.4989	11.499	0	12.499	4.4989	7.4989	10.499	0	12.996
666	Uncharacterized protein OS=Homo sapiens GN=LOC102724159 PE=1 SV=1	A0A0B4J2E5_HUMAN (+1)	102 kDa	0.22	1.2	[]	12	6	12	0	0	14	7	14	0	0
667	Nucleolar complex protein 3 homolog OS=Homo sapiens GN=NOC3L PE=1 SV=1	NOC3L_HUMAN	93 kDa	0.22	0.7	[]	9	19	5	0	0	6	9	9	0	0
668	Protein FAM76B OS=Homo sapiens GN=FAM76B PE=1 SV=1	F5GX09_HUMAN (+1)	39 kDa	0.22	1.1	[]	13.609	4	13.609	0	0	10.609	13.609	11.609	0	0
669	Leucine--tRNA ligase, cytoplasmic OS=Homo sapiens GN=LARS PE=1 SV=2	SYLC_HUMAN	134 kDa	0.22	1.1	[]	34	35	16	0	1	41	26	24	0	0
670	H/ACA ribonucleoprotein complex subunit 4 OS=Homo sapiens GN=DKC1 PE=1 SV=3	DKC1_HUMAN	58 kDa	0.22	0.8	[]	50	38	48	0	6	39	33	44	0	3
671	Eukaryotic translation initiation factor 3 subunit A OS=Homo sapiens GN=EIF3A PE=1 SV=1	EIF3A_HUMAN	167 kDa	0.22	1	[]	17	33	36	7	39	25	32	39	6	34
672	Serine/threonine-protein kinase TAO2 OS=Homo sapiens GN=TAOK2 PE=1 SV=2	TAOK2_HUMAN	138 kDa	0.22	1.1	[]	12.291	13.116	9.8248	0	0	13.291	13.291	12.716	0	0
673	Intracellular hyaluronan-binding protein 4 OS=Homo sapiens GN=HABP4 PE=1 SV=1	HABP4_HUMAN	46 kDa	0.22	2	[]	0	0	3	0	0	0	3	1	0	2
674	Nucleolar protein 12 OS=Homo sapiens GN=NOL12 PE=1 SV=1	NOL12_HUMAN (+1)	25 kDa	0.22	2	[]	2	0	1	0	0	2	2	2	0	0
675	Glyceraldehyde-3-phosphate dehydrogenase OS=Homo sapiens GN=GAPDH PE=1 SV=3	G3P_HUMAN	36 kDa	0.22	0.8	[]	7	7	10	2	14	5	6	12	1	6
676	Transducin beta-like protein 2 OS=Homo sapiens GN=TBL2 PE=1 SV=1	E9PF19_HUMAN (+1)	46 kDa	0.22	1.1	[]	23	29	20	0	3	23	30	26	0	1
677	Zinc finger CCCH domain-containing protein 15 OS=Homo sapiens GN=ZC3H15 PE=1 SV=1	ZC3HF_HUMAN	49 kDa	0.22	1.1	[]	7	25	8	0	0	12	17	15	0	1
678	Receptor of activated protein C kinase 1 OS=Homo sapiens GN=RACK1 PE=1 SV=3	RACK1_HUMAN	35 kDa	0.22	0.8	[]	15	0	28	0	4	21	8	7	0	0
679	AP-3 complex subunit mu-1 OS=Homo sapiens GN=AP3M1 PE=1 SV=1	AP3M1_HUMAN	47 kDa	0.22	0.8	[]	9	17	20	0	1	7	14	14	0	1
680	Myb-binding protein 1A OS=Homo sapiens GN=MYBBP1A PE=1 SV=2	MBB1A_HUMAN	149 kDa	0.22	1	[]	147	130	160	0	2	143	139	147	0	2
681	WD repeat-containing protein 5 OS=Homo sapiens GN=WDR5 PE=1 SV=1	WDR5_HUMAN	37 kDa	0.22	1.1	[]	17	11	18	0	0	18	15	17	0	1
682	Zinc finger C2HC domain-containing protein 1A OS=Homo sapiens GN=ZC2HC1A PE=1 SV=2	ZC21A_HUMAN	35 kDa	0.22	1.1	[]	5	21	9	0	13	5	17	22	0	9
683	Histone H4 OS=Homo sapiens GN=HIST1H4A PE=1 SV=2	H4_HUMAN	11 kDa	0.22	1.1	[]	12	17	18	4	6	20	15	18	6	3
684	H/ACA ribonucleoprotein complex subunit 1 OS=Homo sapiens GN=GAR1 PE=1 SV=1	GAR1_HUMAN	22 kDa	0.22	0.7	[]	11	8	9	0	0	8	5	7	0	0
685	Small nuclear ribonucleoprotein Sm D1 OS=Homo sapiens GN=SNRPD1 PE=1 SV=1	SMD1_HUMAN	13 kDa	0.23	0.6	[]	5	4	5	0	3	2	6	3	0	0
686	Transcriptional repressor CTCF OS=Homo sapiens GN=CTCF PE=1 SV=1	CTCF_HUMAN	83 kDa	0.23	0.6	[]	10	7	0	0	0	3	6	2	0	0
687	Glycylpeptide N-tetradecanoyltransferase 1 OS=Homo sapiens GN=NMT1 PE=1 SV=2	NMT1_HUMAN	57 kDa	0.23	1.3	[]	3.0052	4.0052	5.0052	0	1	5.5078	5.0052	4.5026	0	2
688	Splicing factor 3A subunit 1 OS=Homo sapiens GN=SF3A1 PE=1 SV=1	SF3A1_HUMAN	89 kDa	0.23	1.3	[]	5	2	5	0	1	5	5	6	0	1
689	SP110 nuclear body protein, isoform CRA_b OS=Homo sapiens GN=SP110 PE=1 SV=1	G5E9C0_HUMAN (+1)	62 kDa	0.23	0.8	[]	27	15	21	0	0	27	11	12	0	0
690	Aspartate--tRNA ligase, cytoplasmic OS=Homo sapiens GN=DARS PE=1 SV=2	SYDC_HUMAN	57 kDa	0.23	0.8	[]	23	26	17	0	5	23	18	15	0	1
691	Cleavage and polyadenylation specificity factor subunit 1 OS=Homo sapiens GN=CPSF1 PE=1 SV=2	CPSF1_HUMAN	161 kDa	0.23	0.8	[]	25	25	22	0	7	15	24	23	0	2
692	rRNA methyltransferase 3, mitochondrial OS=Homo sapiens GN=MRM3 PE=1 SV=2	MRM3_HUMAN	47 kDa	0.23	0.5	[]	1	5	2	0	0	1	1	2	0	0
693	Schlafen family member 5 OS=Homo sapiens GN=SLFN5 PE=1 SV=1	SLFN5_HUMAN	101 kDa	0.23	0.5	[]	0	0	1	0	7	1	0	0	0	3
694	Pleckstrin homology domain-containing family A member 4 OS=Homo sapiens GN=PLEKHA4 PE=1 SV=2	PKHA4_HUMAN	85 kDa	0.23	0.5	[]	2	2	3	1	0	2	1	1	0	0
695	Transcription initiation factor TFIID subunit 10 OS=Homo sapiens GN=TAF10 PE=1 SV=1	TAF10_HUMAN	22 kDa	0.23	1.3	[]	6	3	5	0	0	5	7	6	0	0
696	Q09666	Q09666-DECOY	?	0.23	INF	[]	0	0	0	0	0	0	0	0	0	2
697	Melanoma-associated antigen D2 OS=Homo sapiens GN=MAGED2 PE=1 SV=2	MAGD2_HUMAN (+1)	65 kDa	0.23	INF	[]	0	0	0	0	0	0	0	0	0	2
698	Pyruvate dehydrogenase phosphatase regulatory subunit, mitochondrial OS=Homo sapiens GN=PDPR PE=1 SV=2	A8MT40_HUMAN (+2)	89 kDa	0.23	INF	[]	0	0	0	0	0	0	0	2	0	0
699	Coiled-coil domain-containing protein 85C OS=Homo sapiens GN=CCDC85C PE=1 SV=1	CC85C_HUMAN	45 kDa	0.23	INF	[]	0	0	0	0	0	0	0	0	0	2
700	Protein disulfide-isomerase A3 OS=Homo sapiens GN=PDIA3 PE=1 SV=4	PDIA3_HUMAN	57 kDa	0.23	INF	[]	0	0	0	0	0	0	0	0	0	2
701	39S ribosomal protein L32, mitochondrial OS=Homo sapiens GN=MRPL32 PE=1 SV=1	RM32_HUMAN	21 kDa	0.23	INF	[]	0	0	0	0	0	0	0	2	0	0
702	A0A087X0K9	A0A087X0K9-DECOY	?	0.23	INF	[]	0	0	0	0	0	0	0	0	0	2
703	Vinculin OS=Homo sapiens GN=VCL PE=1 SV=4	VINC_HUMAN	124 kDa	0.23	INF	[]	0	0	0	0	0	0	0	0	0	2
704	Recoverin OS=Homo sapiens GN=RCVRN PE=1 SV=2	RECO_HUMAN	23 kDa	0.23	INF	[]	0	0	0	0	0	0	0	0	0	2
705	PDZ and LIM domain protein 4 OS=Homo sapiens GN=PDLIM4 PE=1 SV=2	PDLI4_HUMAN	35 kDa	0.23	INF	[]	0	0	0	0	0	0	0	0	0	2
706	28S ribosomal protein S6, mitochondrial OS=Homo sapiens GN=MRPS6 PE=1 SV=3	RT06_HUMAN	14 kDa	0.23	INF	[]	0	0	0	0	0	0	2	0	0	0
707	Q9C098	Q9C098-DECOY	?	0.23	INF	[]	0	0	0	0	0	2	0	0	0	0
708	Crooked neck-like protein 1 OS=Homo sapiens GN=CRNKL1 PE=1 SV=4	CRNL1_HUMAN (+1)	100 kDa	0.23	INF	[]	0	0	0	0	0	0	2	0	0	0
709	FGFR1 oncogene partner OS=Homo sapiens GN=FGFR1OP PE=1 SV=1	A0A087WV25_HUMAN (+1)	38 kDa	0.23	INF	[]	0	0	0	0	0	0	0	0	0	2
710	GTPase Era, mitochondrial OS=Homo sapiens GN=ERAL1 PE=1 SV=2	ERAL1_HUMAN	48 kDa	0.23	INF	[]	0	0	0	0	0	0	2	0	0	0
711	E2 ubiquitin-conjugating enzyme OS=Homo sapiens GN=UBE2O PE=1 SV=3	sp|Q9C0C9|UBE2O_HUMAN	141 kDa	0.23	INF	[]	0	0	0	0	0	0	2	0	0	0
712	Inosine-5'-monophosphate dehydrogenase 2 (Fragment) OS=Homo sapiens GN=IMPDH2 PE=1 SV=1	E7ETK5_HUMAN (+2)	31 kDa	0.23	INF	[]	0	0	0	0	0	0	2	0	0	0
713	Q14692	Q14692-DECOY	?	0.23	INF	[]	0	0	0	0	0	0	0	0	0	2
714	Sterile alpha motif domain-containing protein 9-like OS=Homo sapiens GN=SAMD9L PE=1 SV=2	SAM9L_HUMAN	185 kDa	0.23	INF	[]	0	0	0	0	0	2	0	0	0	0
715	Amyloid beta A4 precursor protein-binding family A member 1 (Fragment) OS=Homo sapiens GN=APBA1 PE=1 SV=1	A0A0G2JMD7_HUMAN (+1)	48 kDa	0.23	INF	[]	0	0	0	0	0	0	0	2	0	0
716	Superkiller viralicidic activity 2-like 2 OS=Homo sapiens GN=SKIV2L2 PE=1 SV=3	SK2L2_HUMAN	118 kDa	0.23	0.8	[]	32	30	26	0	0	20	28	22	0	2
717	Heterogeneous nuclear ribonucleoprotein A1 OS=Homo sapiens GN=HNRNPA1 PE=1 SV=2	F8W6I7_HUMAN (+1)	33 kDa	0.23	0.8	[]	23.428	38.856	39.428	5	42.856	25.428	32.428	36.428	7	24.428
718	DNA-directed RNA polymerase I subunit RPA1 OS=Homo sapiens GN=POLR1A PE=1 SV=2	RPA1_HUMAN	195 kDa	0.23	0.8	[]	46	34	51	0	0	42	35	33	0	0
719	Cluster of Serine/threonine-protein kinase MRCK alpha OS=Homo sapiens GN=CDC42BPA PE=1 SV=1 (A0A0A0MRJ0_HUMAN)	A0A0A0MRJ0_HUMAN [3]	194 kDa	0.23	1	[]	34.73	25.469	32.739	0	6	29.73	41.461	30.93	0	1
719.1	Serine/threonine-protein kinase MRCK alpha OS=Homo sapiens GN=CDC42BPA PE=1 SV=1	A0A0A0MRJ0_HUMAN (+1)	194 kDa	0.26	1	[]	33.108	24.94	31.002	0	5.7924	28.274	38.672	30.276	0	1
719.2	Serine/threonine-protein kinase MRCK alpha (Fragment) OS=Homo sapiens GN=CDC42BPA PE=1 SV=1	H0Y7V8_HUMAN	110 kDa	0.46	1.3	[]	1.6228	0.52888	1.7365	0	0	1.4567	2.7888	0.65344	0	0
720	RalBP1-associated Eps domain-containing protein 1 OS=Homo sapiens GN=REPS1 PE=1 SV=3	REPS1_HUMAN	87 kDa	0.23	1	[]	46	24	29	0	0	36	37	30	0	0
721	E3 ubiquitin-protein ligase SMURF2 OS=Homo sapiens GN=SMURF2 PE=1 SV=1	SMUF2_HUMAN	86 kDa	0.23	1.3	[]	8	5	2	0	0	10	4	5	0	0
722	Ribosomal biogenesis protein LAS1L OS=Homo sapiens GN=LAS1L PE=1 SV=2	LAS1L_HUMAN	83 kDa	0.23	1.3	[]	5	7	3	0	0	0	12	7	0	0
723	U3 small nucleolar RNA-associated protein 18 homolog OS=Homo sapiens GN=UTP18 PE=1 SV=3	UTP18_HUMAN	62 kDa	0.23	1.3	[]	6	7	2	0	0	6	8	5	0	0
724	Cluster of RNA-binding motif, single-stranded-interacting protein 1 OS=Homo sapiens GN=RBMS1 PE=1 SV=1 (E7ETU5_HUMAN)	E7ETU5_HUMAN [5]	40 kDa	0.24	1.8	[]	0	0	0	0	4	1	2	1	0	3
724.1	RNA-binding motif, single-stranded-interacting protein 1 OS=Homo sapiens GN=RBMS1 PE=1 SV=1	E7ETU5_HUMAN (+2)	40 kDa	0.22	2.1	[]	0	0	0	0	2.7507	1	1	1	0	2.7507
724.2	RNA-binding motif, single-stranded-interacting protein 2 OS=Homo sapiens GN=RBMS2 PE=1 SV=1	F8W1T6_HUMAN (+1)	37 kDa	0.73	0.8	[]	0	0	0	0	1.2493	0	1	0	0	0
725	Versican core protein OS=Homo sapiens GN=VCAN PE=1 SV=3	CSPG2_HUMAN (+3)	373 kDa	0.24	1.8	[]	0	0	4	0	0	0	3	4	0	0
726	Hematological and neurological expressed 1 protein OS=Homo sapiens GN=HN1 PE=1 SV=3	HN1_HUMAN (+1)	16 kDa	0.24	1.8	[]	0	0	0	2	2	0	0	0	2	5
727	RNA polymerase II-associated factor 1 homolog OS=Homo sapiens GN=PAF1 PE=1 SV=2	PAF1_HUMAN	60 kDa	0.24	1.8	[]	0	1	3	0	0	0	3	4	0	0
728	CON__Q3SX09	CON__Q3SX09	?	0.24	1.8	[]	0	0	4	0	0	1	2	4	0	0
729	X-ray repair cross-complementing protein 6 OS=Homo sapiens GN=XRCC6 PE=1 SV=2	XRCC6_HUMAN	70 kDa	0.24	0.8	[]	12	12	10	0	2	10	7	10	0	0
730	TFIIH basal transcription factor complex helicase XPB subunit OS=Homo sapiens GN=ERCC3 PE=1 SV=1	ERCC3_HUMAN	89 kDa	0.24	1	[]	46	43	44	0	0	43	50	43	0	0
731	Ankyrin repeat and KH domain-containing protein 1 OS=Homo sapiens GN=ANKHD1 PE=1 SV=1	ANKH1_HUMAN	269 kDa	0.24	1.2	[]	1.5883	0	4.7648	0	11.118	2.1766	5.5297	3.7648	0	9.5297
732	60S ribosomal protein L35a OS=Homo sapiens GN=RPL35A PE=1 SV=2	RL35A_HUMAN	13 kDa	0.24	1.2	[]	3	1	3	1	9	3	3	5	2	8
733	116 kDa U5 small nuclear ribonucleoprotein component OS=Homo sapiens GN=EFTUD2 PE=1 SV=1	U5S1_HUMAN	109 kDa	0.24	0.9	[]	73	70	93.711	0	1	58	76	72	0	0
734	DnaJ homolog subfamily A member 2 OS=Homo sapiens GN=DNAJA2 PE=1 SV=1	DNJA2_HUMAN	46 kDa	0.24	0.7	[]	10	6	9	0	5	8	7	7	0	0
735	60S acidic ribosomal protein P1 OS=Homo sapiens GN=RPLP1 PE=1 SV=1	RLA1_HUMAN	12 kDa	0.24	0.8	[]	22.287	20.574	22.574	0	1	13.287	20.574	17.861	0	1.2871
736	Interleukin enhancer-binding factor 2 OS=Homo sapiens GN=ILF2 PE=1 SV=1	B4DY09_HUMAN (+1)	39 kDa	0.24	0.8	[]	13	17	18	0	18	11	16	20	0	6
737	tRNA-splicing ligase RtcB homolog OS=Homo sapiens GN=RTCB PE=1 SV=1	RTCB_HUMAN	55 kDa	0.24	0.8	[]	7	16	22	0	21	9	7	17	0	20
738	A0A0A0MTS7	A0A0A0MTS7-DECOY	?	0.24	0.6	[]	6	2	5	0	0	3	4	1	0	0
739	Transcription factor 25 OS=Homo sapiens GN=TCF25 PE=1 SV=1	TCF25_HUMAN	77 kDa	0.24	0.6	[]	4	5	4	0	0	3	4	1	0	0
740	Bifunctional glutamate/proline--tRNA ligase OS=Homo sapiens GN=EPRS PE=1 SV=5	SYEP_HUMAN	171 kDa	0.24	0.9	[]	68	88	37	0	7	71	55	45	0	1
741	pre-mRNA 3' end processing protein WDR33 OS=Homo sapiens GN=WDR33 PE=1 SV=2	WDR33_HUMAN	146 kDa	0.24	0.8	[]	13	21	16	0	1	8	15	15	0	2
742	60S ribosomal protein L13 OS=Homo sapiens GN=RPL13 PE=1 SV=4	RL13_HUMAN	24 kDa	0.24	1	[]	15	20	13	9	24	13	13	16	13	30
743	Cluster of MAP7 domain-containing protein 1 OS=Homo sapiens GN=MAP7D1 PE=1 SV=1 (MA7D1_HUMAN)	MA7D1_HUMAN [2]	93 kDa	0.24	1	[]	54	48	48	0	4	43	51	50	2	10
743.1	MAP7 domain-containing protein 1 OS=Homo sapiens GN=MAP7D1 PE=1 SV=1	MA7D1_HUMAN	93 kDa	0.28	1	[]	53.526	47.527	47.628	0	3.9662	42.56	49.526	49.493	2	9.9662
743.2	MAP7 domain-containing protein 1 (Fragment) OS=Homo sapiens GN=MAP7D1 PE=1 SV=1	C9JIR3_HUMAN	27 kDa	0.29	1.8	[]	0.47351	0.47351	0.37204	0	0	0.43968	1.4735	0.50733	0	0
744	Surfeit locus protein 6 OS=Homo sapiens GN=SURF6 PE=1 SV=3	SURF6_HUMAN	41 kDa	0.24	1.2	[]	7	3	10	0	0	6	9	9	0	0
745	Death-inducer obliterator 1 OS=Homo sapiens GN=DIDO1 PE=1 SV=5	DIDO1_HUMAN	244 kDa	0.24	0.8	[]	13	52	10	0	0	15	24	21	0	1
746	Methionine--tRNA ligase, cytoplasmic OS=Homo sapiens GN=MARS PE=1 SV=2	SYMC_HUMAN	101 kDa	0.24	0.8	[]	25	31	18	0	1	26	17	18	0	0
747	Keratin, type II cytoskeletal 1 OS=Homo sapiens GN=KRT1 PE=1 SV=6	K2C1_HUMAN	66 kDa	0.25	0.9	[]	72.366	85.299	67.904	9.5377	78.508	107.85	79.317	64.841	11.538	11.538
748	THO complex subunit 5 homolog OS=Homo sapiens GN=THOC5 PE=1 SV=2	THOC5_HUMAN	79 kDa	0.25	1	[]	51	22	44	0	0	38	39	43	0	0
749	Nascent polypeptide-associated complex subunit alpha, muscle-specific form OS=Homo sapiens GN=NACA PE=1 SV=1	NACAM_HUMAN	205 kDa	0.25	1.1	[]	15	11	15	4	27	14	19	16	3	24
750	Thyroid transcription factor 1-associated protein 26 OS=Homo sapiens GN=CCDC59 PE=1 SV=2	TAP26_HUMAN	29 kDa	0.25	1.6	[]	3	1	1	0	0	3	2	3	0	0
751	Thymosin beta-10 OS=Homo sapiens GN=TMSB10 PE=1 SV=2	TYB10_HUMAN	5 kDa	0.25	1.6	[]	0	0	1	2	2	0	0	1	4	3
752	Leucine-rich repeat-containing protein 59 OS=Homo sapiens GN=LRRC59 PE=1 SV=1	LRC59_HUMAN	35 kDa	0.25	1	[]	36	41	32	0	5	34	41	42	0	0
753	RalA-binding protein 1 OS=Homo sapiens GN=RALBP1 PE=1 SV=3	RBP1_HUMAN	76 kDa	0.25	1.2	[]	13	3	7	0	0	12	9	6	0	0
754	Four and a half LIM domains protein 2 OS=Homo sapiens GN=FHL2 PE=1 SV=1	A0A0A0MSG2_HUMAN (+2)	45 kDa	0.25	1.2	[]	7	6	6	0	4	9	8	9	0	1
755	Cluster of Poly(rC)-binding protein 1 OS=Homo sapiens GN=PCBP1 PE=1 SV=2 (PCBP1_HUMAN)	PCBP1_HUMAN [5]	37 kDa	0.25	1	[]	25	34	24	2	28	27	25	32	1	31
755.1	Poly(rC)-binding protein 2 OS=Homo sapiens GN=PCBP2 PE=1 SV=1	F8VZX2_HUMAN	34 kDa	0.18	1.3	[]	2.8727	3.9798	3.0425	0	4.5905	4.5951	5.0379	3.65	0	4.9735
755.2	Poly(rC)-binding protein 3 OS=Homo sapiens GN=PCBP3 PE=1 SV=1	E9PFP8_HUMAN (+1)	38 kDa	0.33	1.2	[]	1.8915	1.5013	0.50125	0	0.55676	2.5568	0.50125	1.6123	0	0.49958
755.3	Poly(rC)-binding protein 1 OS=Homo sapiens GN=PCBP1 PE=1 SV=2	PCBP1_HUMAN	37 kDa	0.42	1	[]	17.337	24.503	17.386	1.6683	17.22	16.22	15.386	23.054	0.83417	20.508
755.4	Poly(rC)-binding protein 2 OS=Homo sapiens GN=PCBP2 PE=1 SV=1	PCBP2_HUMAN	39 kDa	0.49	1.1	[]	2.8991	4.0165	3.0705	0	5.6328	3.6282	4.0751	3.6837	0	5.0194
756	Proline-, glutamic acid- and leucine-rich protein 1 OS=Homo sapiens GN=PELP1 PE=1 SV=2	PELP1_HUMAN	120 kDa	0.25	1.1	[]	17	26	23	0	0	6	37	27	0	0
757	Pre-mRNA cleavage complex 2 protein Pcf11 OS=Homo sapiens GN=PCF11 PE=1 SV=3	PCF11_HUMAN	173 kDa	0.25	0.7	[]	3	13	2	0	1	0	6	7	0	0
758	Ribonuclease P protein subunit p38 OS=Homo sapiens GN=RPP38 PE=1 SV=2	RPP38_HUMAN	32 kDa	0.25	0.7	[]	5	10	4	0	0	3	4	6	0	0
759	Eukaryotic translation initiation factor 4E OS=Homo sapiens GN=EIF4E PE=1 SV=2	IF4E_HUMAN	25 kDa	0.25	1.2	[]	5	4	6	2	9	5	5	5	1	14
760	Pumilio homolog 3 OS=Homo sapiens GN=PUM3 PE=1 SV=3	PUM3_HUMAN	74 kDa	0.25	1.2	[]	6	11	9	0	0	4	16	10	0	0
761	Protein FAM98A OS=Homo sapiens GN=FAM98A PE=1 SV=1	FA98A_HUMAN	55 kDa	0.25	1.2	[]	6	2	9	0	9	10	6	12	0	2
762	Cytoskeleton-associated protein 4 OS=Homo sapiens GN=CKAP4 PE=1 SV=2	CKAP4_HUMAN	66 kDa	0.25	0.9	[]	76	101	75	2	33	79	70	74	2	26
763	Constitutive coactivator of PPAR-gamma-like protein 1 OS=Homo sapiens GN=FAM120A PE=1 SV=2	F120A_HUMAN	122 kDa	0.25	1.1	[]	5	11	13	2	25.837	10	14.673	13.673	1	22
764	Probable ATP-dependent RNA helicase DDX47 OS=Homo sapiens GN=DDX47 PE=1 SV=1	DDX47_HUMAN	51 kDa	0.25	1.1	[]	21	12	23	0	0	23	17	20	0	0
765	Transcription elongation regulator 1 OS=Homo sapiens GN=TCERG1 PE=1 SV=2	TCRG1_HUMAN	124 kDa	0.25	0.8	[]	13	36	19	0	1	16	23	17	0	0
766	Ribosomal L1 domain-containing protein 1 OS=Homo sapiens GN=RSL1D1 PE=1 SV=3	RL1D1_HUMAN	55 kDa	0.25	1.1	[]	15	14	15	0	9	10	19	20	0	8
767	Pre-rRNA-processing protein TSR1 homolog OS=Homo sapiens GN=TSR1 PE=1 SV=1	TSR1_HUMAN	92 kDa	0.25	0.8	[]	37	45	39	0	0	29	37	36	0	0
768	General transcription factor IIH subunit 4 OS=Homo sapiens GN=GTF2H4 PE=1 SV=1	TF2H4_HUMAN	52 kDa	0.25	1.1	[]	18	13	19	0	0	17	21	16	0	0
769	Nucleolar protein 14 OS=Homo sapiens GN=NOP14 PE=1 SV=3	NOP14_HUMAN	98 kDa	0.25	1.1	[]	6	24	2	0	0	3	13	20	0	0
770	Smoothelin OS=Homo sapiens GN=SMTN PE=1 SV=7	SMTN_HUMAN	99 kDa	0.25	0.6	[]	0	2	2	1	4	0	0	1	0	4
771	Probable ATP-dependent RNA helicase DDX31 OS=Homo sapiens GN=DDX31 PE=1 SV=2	DDX31_HUMAN (+1)	94 kDa	0.25	0.6	[]	5	3	1	0	0	2	2	1	0	0
772	Selenocysteine-specific elongation factor OS=Homo sapiens GN=EEFSEC PE=1 SV=4	SELB_HUMAN	65 kDa	0.25	1.1	[]	16	20	10	0	0	21	16	13	0	0
773	Calmodulin-regulated spectrin-associated protein 1 OS=Homo sapiens GN=CAMSAP1 PE=1 SV=2	CAMP1_HUMAN	178 kDa	0.25	1.1	[]	2	4	14	0	15	4	16	8	0	11
774	Casein kinase II subunit beta OS=Homo sapiens GN=CSNK2B PE=1 SV=1	CSK2B_HUMAN (+1)	25 kDa	0.25	1.1	[]	15	11	16	0	0	16	16	14	0	0
775	40S ribosomal protein S30 OS=Homo sapiens GN=FAU PE=1 SV=1	RS30_HUMAN	7 kDa	0.25	1.1	[]	12	11	11	2	5	13	11	14	3	4
776	H/ACA ribonucleoprotein complex subunit 2 OS=Homo sapiens GN=NHP2 PE=1 SV=1	NHP2_HUMAN	17 kDa	0.25	1.1	[]	15	11	14	0	0	20	13	11	0	0
777	Developmentally-regulated GTP-binding protein 1 OS=Homo sapiens GN=DRG1 PE=1 SV=1	DRG1_HUMAN	41 kDa	0.25	1.1	[]	9	19	8	0	4	13	13	16	0	2
778	Arf-GAP with GTPase, ANK repeat and PH domain-containing protein 3 OS=Homo sapiens GN=AGAP3 PE=1 SV=2	AGAP3_HUMAN	95 kDa	0.26	0.6	[]	6.0307	7.5154	0.51537	0	0	3.0307	3.0307	2.5154	0	0
779	Centrosomal protein of 131 kDa OS=Homo sapiens GN=CEP131 PE=1 SV=3	CP131_HUMAN (+1)	122 kDa	0.26	0.6	[]	1	5	5	0	3	2	4	3	0	0
780	Cluster of Polypyrimidine tract-binding protein 1 OS=Homo sapiens GN=PTBP1 PE=1 SV=1 (A0A0U1RRM4_HUMAN)	A0A0U1RRM4_HUMAN [3]	62 kDa	0.26	0.8	[]	18	22	16	0	14	16	15	20	0	6
780.1	Polypyrimidine tract-binding protein 3 OS=Homo sapiens GN=PTBP3 PE=1 SV=2	PTBP3_HUMAN	60 kDa	0.27	0	[]	1	0	1	0	0	0	0	0	0	0
780.2	Polypyrimidine tract-binding protein 1 OS=Homo sapiens GN=PTBP1 PE=1 SV=1	A0A0U1RRM4_HUMAN (+1)	62 kDa	0.31	0.8	[]	17	21.896	15	0	13.896	16	14.896	19.896	0	6
781	Probable ATP-dependent RNA helicase DDX60-like OS=Homo sapiens GN=DDX60L PE=2 SV=2	DDX6L_HUMAN	198 kDa	0.26	0.8	[]	64.258	29.807	56.614	0	0	60.065	31.807	35.807	0	0
782	Junction plakoglobin OS=Homo sapiens GN=JUP PE=1 SV=3	PLAK_HUMAN	82 kDa	0.26	1.5	[]	0	3	0	0	3	8	1	0	0	0
783	182 kDa tankyrase-1-binding protein OS=Homo sapiens GN=TNKS1BP1 PE=1 SV=4	TB182_HUMAN	182 kDa	0.26	1.5	[]	0	0	0	0	6	0	0	0	0	9
784	UPF0711 protein C18orf21 OS=Homo sapiens GN=C18orf21 PE=1 SV=1	CR021_HUMAN	25 kDa	0.26	1.5	[]	2	2	2	0	0	2	4	3	0	0
785	28 kDa heat- and acid-stable phosphoprotein OS=Homo sapiens GN=PDAP1 PE=1 SV=1	HAP28_HUMAN	21 kDa	0.26	1.5	[]	0	1	1	0	4	0	1	1	0	7
786	Sequestosome-1 OS=Homo sapiens GN=SQSTM1 PE=1 SV=1	SQSTM_HUMAN	48 kDa	0.26	1.5	[]	2	0	4	0	0	3	3	3	0	0
787	Luc7-like protein 3 OS=Homo sapiens GN=LUC7L3 PE=1 SV=2	LC7L3_HUMAN	51 kDa	0.26	1	[]	43	43	46	0	0	39	45	50	0	0
788	Cluster of Transforming protein RhoA OS=Homo sapiens GN=RHOA PE=1 SV=1 (RHOA_HUMAN)	RHOA_HUMAN [3]	22 kDa	0.26	0.4	[]	0	0	1	0	4	0	0	1	0	1
788.1	Rho-related GTP-binding protein RhoC (Fragment) OS=Homo sapiens GN=RHOC PE=1 SV=8	Q5JR08_HUMAN (+1)	22 kDa	0.34	0.2	[]	0	0	0.5126	0	2.5378	0	0	0	0	0.5126
788.2	Transforming protein RhoA OS=Homo sapiens GN=RHOA PE=1 SV=1	RHOA_HUMAN	22 kDa	0.47	1	[]	0	0	0	0	1.4622	0	0	1	0	0.4874
789	Protein KRI1 homolog OS=Homo sapiens GN=KRI1 PE=1 SV=3	KRI1_HUMAN	83 kDa	0.26	0.4	[]	2	1	2	0	0	1	0	1	0	0
790	Q6PIF6	Q6PIF6-DECOY	?	0.26	0.4	[]	1	2	2	0	0	2	0	0	0	0
791	Regulator of chromosome condensation (Fragment) OS=Homo sapiens GN=RCC1 PE=1 SV=8	C9J3R0_HUMAN (+5)	29 kDa	0.26	0.4	[]	0	4	1	0	0	1	0	1	0	0
792	Thrombospondin-1 OS=Homo sapiens GN=THBS1 PE=1 SV=2	TSP1_HUMAN	129 kDa	0.26	0.4	[]	4	0	1	0	0	2	0	0	0	0
793	28S ribosomal protein S21, mitochondrial OS=Homo sapiens GN=MRPS21 PE=1 SV=1	A0A075B746_HUMAN (+1)	11 kDa	0.26	0.4	[]	1	1	1	0	2	0	1	1	0	0
794	General transcription factor 3C polypeptide 5 OS=Homo sapiens GN=GTF3C5 PE=1 SV=1	Q5T7U1_HUMAN (+1)	52 kDa	0.26	0.4	[]	1	2	1	1	0	0	0	1	0	1
795	T-complex protein 1 subunit theta OS=Homo sapiens GN=CCT8 PE=1 SV=4	TCPQ_HUMAN	60 kDa	0.26	0.7	[]	4	7	9	0	6	6	2	7	0	4
796	Host cell factor 1 OS=Homo sapiens GN=HCFC1 PE=1 SV=2	A6NEM2_HUMAN (+1)	213 kDa	0.26	0.7	[]	5	9	5	1	6	1	4	9	1	4
797	Transcription initiation factor TFIID subunit 6 OS=Homo sapiens GN=TAF6 PE=1 SV=1	J3KR72_HUMAN (+1)	79 kDa	0.26	0.8	[]	21	6	20	0	0	13	13	11	0	0
798	Histone-binding protein RBBP4 OS=Homo sapiens GN=RBBP4 PE=1 SV=3	RBBP4_HUMAN	48 kDa	0.26	0.7	[]	8.0034	8.0068	4	0	0	4	5.5017	4.5017	0	0
799	Cyclin-dependent kinase 11B OS=Homo sapiens GN=CDK11B PE=1 SV=1	A0A0D9SEI3_HUMAN (+6)	89 kDa	0.26	0.7	[]	8	11	1	0	0	10	2	2	0	0
800	Vesicle-associated membrane protein-associated protein A OS=Homo sapiens GN=VAPA PE=1 SV=3	VAPA_HUMAN	28 kDa	0.26	0.8	[]	6	8	8	0	10.77	9	5	5	0	5.7697
801	Poly [ADP-ribose] polymerase 1 OS=Homo sapiens GN=PARP1 PE=1 SV=4	PARP1_HUMAN	113 kDa	0.26	0.8	[]	34	35	27	0	1	36	24	21	0	0
802	Plasminogen activator inhibitor 1 RNA-binding protein OS=Homo sapiens GN=SERBP1 PE=1 SV=2	PAIRB_HUMAN	45 kDa	0.26	1	[]	17	20	24	7	21	16	22	18	10	26
803	Cold shock domain-containing protein E1 OS=Homo sapiens GN=CSDE1 PE=1 SV=2	CSDE1_HUMAN	89 kDa	0.26	0.8	[]	12	27	22	4	60	25	21	24	4	32
804	Selenocysteine insertion sequence-binding protein 2 OS=Homo sapiens GN=SECISBP2 PE=1 SV=2	SEBP2_HUMAN	95 kDa	0.26	1.4	[]	0	3	2	0	2	0	5	1	1	3
805	Sorting nexin-33 OS=Homo sapiens GN=SNX33 PE=1 SV=1	SNX33_HUMAN	65 kDa	0.26	1.4	[]	2	0	3	0	2	3	4	3	0	0
806	Survival of motor neuron-related-splicing factor 30 OS=Homo sapiens GN=SMNDC1 PE=1 SV=1	SPF30_HUMAN	27 kDa	0.26	1.4	[]	2	5	0	0	0	2	4	4	0	0
807	Alpha-taxilin OS=Homo sapiens GN=TXLNA PE=1 SV=3	TXLNA_HUMAN	62 kDa	0.27	0.8	[]	11.781	10.562	14.781	0	4	10.781	11.781	9.7809	0	0
808	Secreted frizzled-related protein 1 OS=Homo sapiens GN=SFRP1 PE=1 SV=1	SFRP1_HUMAN	35 kDa	0.27	0.8	[]	17	11	13	0	0	15	8	9	0	0
809	GTP-binding nuclear protein Ran OS=Homo sapiens GN=RAN PE=1 SV=3	RAN_HUMAN	24 kDa	0.27	0.7	[]	2	4	1	0	20	4	3	4	0	9
810	Pre-mRNA 3'-end-processing factor FIP1 OS=Homo sapiens GN=FIP1L1 PE=1 SV=1	FIP1_HUMAN	67 kDa	0.27	1	[]	26	27	25	0	5	22	31	27	0	6
811	Probable ATP-dependent RNA helicase DDX60 OS=Homo sapiens GN=DDX60 PE=1 SV=3	DDX60_HUMAN	198 kDa	0.27	0.9	[]	89.742	43.193	91.386	0	0	78.935	60.193	56.193	0	1
812	Pre-mRNA-processing factor 19 OS=Homo sapiens GN=PRPF19 PE=1 SV=1	PRP19_HUMAN	55 kDa	0.27	0.9	[]	63	67	64	0	11	51	60	63	0	4
813	Protein FAM111A OS=Homo sapiens GN=FAM111A PE=1 SV=2	F111A_HUMAN	70 kDa	0.27	0.8	[]	18	7	24	0	0	23	7	9	0	0
814	Ligand-dependent nuclear receptor corepressor-like protein OS=Homo sapiens GN=LCORL PE=1 SV=1	A0A1B0GVP4_HUMAN	211 kDa	0.27	0	[]	0	0	0	0	2	0	0	0	0	0
815	DENN domain-containing protein 4C OS=Homo sapiens GN=DENND4C PE=1 SV=2	DEN4C_HUMAN (+2)	187 kDa	0.27	0	[]	0	0	0	0	2	0	0	0	0	0
816	CON__P02777	CON__P02777	?	0.27	0	[]	0	2	0	0	0	0	0	0	0	0
817	Transmembrane protein 237 OS=Homo sapiens GN=TMEM237 PE=1 SV=1	F2Z329_HUMAN (+1)	11 kDa	0.27	0	[]	0	2	0	0	0	0	0	0	0	0
818	Methyl-CpG-binding domain protein 2 OS=Homo sapiens GN=MBD2 PE=1 SV=1	MBD2_HUMAN	43 kDa	0.27	0	[]	0	2	0	0	0	0	0	0	0	0
819	PAB-dependent poly(A)-specific ribonuclease subunit PAN3 OS=Homo sapiens GN=PAN3 PE=1 SV=1	A0A0C4DFZ9_HUMAN (+1)	76 kDa	0.27	0	[]	0	0	0	0	2	0	0	0	0	0
820	ADP-ribosylation factor-like protein 1 OS=Homo sapiens GN=ARL1 PE=1 SV=1	ARL1_HUMAN (+2)	20 kDa	0.27	0	[]	0	0	0	0	2	0	0	0	0	0
821	CPEB4 protein OS=Homo sapiens GN=CPEB4 PE=1 SV=1	B7ZLQ8_HUMAN (+2)	77 kDa	0.27	0	[]	0	0	0	0	2	0	0	0	0	0
822	Nuclear pore complex protein Nup205 OS=Homo sapiens GN=NUP205 PE=1 SV=3	NU205_HUMAN	228 kDa	0.27	0	[]	0	0	0	0	2	0	0	0	0	0
823	WD40 repeat-containing protein SMU1 OS=Homo sapiens GN=SMU1 PE=1 SV=2	SMU1_HUMAN	58 kDa	0.27	0	[]	0	0	2	0	0	0	0	0	0	0
824	WD repeat-containing protein 55 OS=Homo sapiens GN=WDR55 PE=1 SV=2	WDR55_HUMAN	42 kDa	0.27	0	[]	0	0	2	0	0	0	0	0	0	0
825	Long-chain-fatty-acid--CoA ligase 3 OS=Homo sapiens GN=ACSL3 PE=1 SV=3	ACSL3_HUMAN	80 kDa	0.27	0	[]	0	0	0	0	2	0	0	0	0	0
826	Interferon-induced protein with tetratricopeptide repeats 1 OS=Homo sapiens GN=IFIT1 PE=1 SV=2	IFIT1_HUMAN	55 kDa	0.27	0	[]	0	0	2	0	0	0	0	0	0	0
827	Methyl-CpG-binding domain protein 3 (Fragment) OS=Homo sapiens GN=MBD3 PE=1 SV=1	A0A087X1H1_HUMAN (+3)	16 kDa	0.27	0	[]	0	2	0	0	0	0	0	0	0	0
828	WD repeat domain-containing protein 83 OS=Homo sapiens GN=WDR83 PE=1 SV=1	WDR83_HUMAN	34 kDa	0.27	0	[]	0	2	0	0	0	0	0	0	0	0
829	Trifunctional purine biosynthetic protein adenosine-3 OS=Homo sapiens GN=GART PE=1 SV=1	PUR2_HUMAN	108 kDa	0.27	0	[]	0	0	0	0	2	0	0	0	0	0
830	Transmembrane protein 33 (Fragment) OS=Homo sapiens GN=TMEM33 PE=1 SV=1	D6RAA6_HUMAN (+1)	25 kDa	0.27	0	[]	0	0	0	0	2	0	0	0	0	0
831	Protein unc-45 homolog A OS=Homo sapiens GN=UNC45A PE=1 SV=1	UN45A_HUMAN	103 kDa	0.27	0	[]	0	0	0	0	2	0	0	0	0	0
832	Transcription initiation protein SPT3 homolog OS=Homo sapiens GN=SUPT3H PE=1 SV=1	A0A0A0MR19_HUMAN (+2)	32 kDa	0.27	0	[]	0	2	0	0	0	0	0	0	0	0
833	Very-long-chain 3-oxoacyl-CoA reductase OS=Homo sapiens GN=HSD17B12 PE=1 SV=1	A0A1B0GV93_HUMAN (+1)	30 kDa	0.27	0	[]	0	0	0	0	2	0	0	0	0	0
834	Cell death regulator Aven OS=Homo sapiens GN=AVEN PE=1 SV=1	AVEN_HUMAN	39 kDa	0.27	0	[]	0	0	0	0	2	0	0	0	0	0
835	Pre-mRNA-splicing factor RBM22 (Fragment) OS=Homo sapiens GN=RBM22 PE=1 SV=1	E5RJW4_HUMAN (+1)	21 kDa	0.27	0	[]	0	0	0	0	2	0	0	0	0	0
836	Ras-related protein Rab-2A OS=Homo sapiens GN=RAB2A PE=1 SV=1	RAB2A_HUMAN	24 kDa	0.27	0	[]	0	0	0	0	2	0	0	0	0	0
837	Transmembrane 9 superfamily member 3 OS=Homo sapiens GN=TM9SF3 PE=1 SV=2	TM9S3_HUMAN	68 kDa	0.27	0	[]	0	0	0	0	2	0	0	0	0	0
838	Endonuclease domain-containing 1 protein OS=Homo sapiens GN=ENDOD1 PE=1 SV=2	ENDD1_HUMAN	55 kDa	0.27	0	[]	2	0	0	0	0	0	0	0	0	0
839	Proteasome-associated protein ECM29 homolog OS=Homo sapiens GN=ECM29 PE=1 SV=2	ECM29_HUMAN (+1)	204 kDa	0.27	0	[]	0	0	0	0	2	0	0	0	0	0
840	ATP synthase F(0) complex subunit B1, mitochondrial OS=Homo sapiens GN=ATP5F1 PE=1 SV=2	AT5F1_HUMAN (+1)	29 kDa	0.27	0	[]	0	0	0	0	2	0	0	0	0	0
841	Cytochrome c oxidase subunit 4 isoform 1, mitochondrial OS=Homo sapiens GN=COX4I1 PE=1 SV=1	COX41_HUMAN	20 kDa	0.27	0	[]	0	0	0	0	2	0	0	0	0	0
842	MMS19 nucleotide excision repair protein homolog OS=Homo sapiens GN=MMS19 PE=1 SV=2	MMS19_HUMAN	113 kDa	0.27	0	[]	0	0	0	0	2	0	0	0	0	0
843	Dual specificity mitogen-activated protein kinase kinase 3 OS=Homo sapiens GN=MAP2K3 PE=1 SV=2	MP2K3_HUMAN	39 kDa	0.27	0	[]	0	0	0	0	2	0	0	0	0	0
844	CDK-activating kinase assembly factor MAT1 (Fragment) OS=Homo sapiens GN=MNAT1 PE=1 SV=1	H0YJ92_HUMAN (+2)	19 kDa	0.27	0	[]	0	2	0	0	0	0	0	0	0	0
845	Importin-4 OS=Homo sapiens GN=IPO4 PE=1 SV=1	H0YN14_HUMAN (+1)	101 kDa	0.27	0	[]	0	2	0	0	0	0	0	0	0	0
846	Protein furry homolog OS=Homo sapiens GN=FRY PE=1 SV=1	A0A0C4DFX2_HUMAN (+1)	338 kDa	0.27	0	[]	0	2	0	0	0	0	0	0	0	0
847	Protein TASOR OS=Homo sapiens GN=FAM208A PE=1 SV=3	TASOR_HUMAN	189 kDa	0.27	0	[]	0	0	0	0	2	0	0	0	0	0
848	Phosphatidylinositol 3-kinase OS=Homo sapiens GN=PIK3C3 PE=1 SV=2	A8MYT4_HUMAN (+2)	94 kDa	0.27	0	[]	0	0	0	0	2	0	0	0	0	0
849	Beta-2-syntrophin (Fragment) OS=Homo sapiens GN=SNTB2 PE=1 SV=1	A0A0G2JM75_HUMAN (+4)	7 kDa	0.27	0	[]	0	0	0	0	2	0	0	0	0	0
850	Rootletin OS=Homo sapiens GN=CROCC PE=1 SV=1	CROCC_HUMAN	229 kDa	0.27	1.4	[]	3	1	3	0	1	4	3	3	0	1
851	Protein SPT2 homolog OS=Homo sapiens GN=SPTY2D1 PE=1 SV=3	SPT2_HUMAN	76 kDa	0.27	1.4	[]	5	1	2	0	0	4	3	4	0	0
852	Signal recognition particle 19 kDa protein OS=Homo sapiens GN=SRP19 PE=1 SV=3	SRP19_HUMAN	16 kDa	0.27	1.4	[]	2	3	3	0	0	3	5	3	0	0
853	[F-actin]-methionine sulfoxide oxidase MICAL2 OS=Homo sapiens GN=MICAL2 PE=1 SV=1	MICA2_HUMAN	127 kDa	0.27	0.7	[]	9	1	5	0	0	7	3	0	0	0
854	Catenin delta-1 OS=Homo sapiens GN=CTNND1 PE=1 SV=2	C9JZR2_HUMAN (+1)	105 kDa	0.27	0.7	[]	3	1	6	0	11	2	4	0	0	9
855	Arginine--tRNA ligase, cytoplasmic OS=Homo sapiens GN=RARS PE=1 SV=2	SYRC_HUMAN	75 kDa	0.27	0.8	[]	37	41	17	0	6	34	25	26	0	0
856	Elongation factor 1-gamma OS=Homo sapiens GN=EEF1G PE=1 SV=3	EF1G_HUMAN	50 kDa	0.27	1	[]	24	25	21	0	3	27	20	26	0	3
857	Transcription initiation factor TFIID subunit 2 OS=Homo sapiens GN=TAF2 PE=1 SV=3	TAF2_HUMAN	137 kDa	0.27	0.8	[]	21	6	23	0	0	18	13	9	0	0
858	Protein TANC1 OS=Homo sapiens GN=TANC1 PE=1 SV=3	TANC1_HUMAN	202 kDa	0.27	0.8	[]	2	3	24	1	28	8	14	12	2	11
859	Mapk-regulated corepressor-interacting protein 1 OS=Homo sapiens GN=MCRIP1 PE=1 SV=1	MCRI1_HUMAN	11 kDa	0.27	1.3	[]	0	0	2	0	7	0	0	0	3	9
860	Importin subunit alpha-4 OS=Homo sapiens GN=KPNA3 PE=1 SV=2	IMA4_HUMAN	58 kDa	0.27	0.6	[]	1	6	2	1	0	0	3	2	0	1
861	Coiled-coil domain-containing protein 124 OS=Homo sapiens GN=CCDC124 PE=1 SV=1	CC124_HUMAN	26 kDa	0.28	1	[]	21	31	14	0	1	21	24	23	0	2
862	WD repeat-containing protein 3 OS=Homo sapiens GN=WDR3 PE=1 SV=1	WDR3_HUMAN	106 kDa	0.28	1	[]	21	21	25	0	0	24	27	19	0	0
863	CON__Streptavidin	CON__Streptavidin	?	0.28	1	[]	32	41	26	8	27	38	32	32	9	24
864	Heterogeneous nuclear ribonucleoprotein A3 OS=Homo sapiens GN=HNRNPA3 PE=1 SV=2	ROA3_HUMAN	40 kDa	0.28	0.8	[]	12	23	17	1	23	13	17	23	2	8
865	Serine/threonine-protein phosphatase 1 regulatory subunit 10 OS=Homo sapiens GN=PPP1R10 PE=1 SV=1	PP1RA_HUMAN	99 kDa	0.28	1.3	[]	1	6	3	0	0	3	5	5	0	0
866	Eukaryotic translation initiation factor 4H OS=Homo sapiens GN=EIF4H PE=1 SV=5	IF4H_HUMAN	27 kDa	0.28	1.3	[]	1	0	2	1	6	1	3	2	1	6
867	Cell division control protein 42 homolog OS=Homo sapiens GN=CDC42 PE=1 SV=2	CDC42_HUMAN	21 kDa	0.28	0.7	[]	6	8	7	0	1	5	3	7	0	1
868	Cluster of Heat shock protein HSP 90-beta OS=Homo sapiens GN=HSP90AB1 PE=1 SV=4 (HS90B_HUMAN)	HS90B_HUMAN [3]	83 kDa	0.28	0.8	[]	3	2	16	0	15	10	4	5	0	9
868.1	Heat shock protein HSP 90-alpha OS=Homo sapiens GN=HSP90AA1 PE=1 SV=5	HS90A_HUMAN	85 kDa	0.25	0.6	[]	0.60622	0.58778	4.1126	0	3.2124	2.9001	0	1.5878	0	0.90011
868.2	Heat shock protein HSP 90-beta OS=Homo sapiens GN=HSP90AB1 PE=1 SV=4	HS90B_HUMAN	83 kDa	0.36	0.8	[]	2.3347	1.2941	10.651	0	10.586	5.9818	3.6471	3.2941	0	6.8982
868.3	Putative heat shock protein HSP 90-beta 2 OS=Homo sapiens GN=HSP90AB2P PE=1 SV=2	H90B2_HUMAN	44 kDa	0.47	1	[]	0	0	1.2362	0	1.2017	1.1181	0	0	0	1.2017
869	Nucleolar GTP-binding protein 1 OS=Homo sapiens GN=GTPBP4 PE=1 SV=3	NOG1_HUMAN	74 kDa	0.28	1	[]	62	42	49	0	3	52	59	43	1	1
870	Eukaryotic translation initiation factor 3 subunit K OS=Homo sapiens GN=EIF3K PE=1 SV=1	EIF3K_HUMAN (+1)	25 kDa	0.28	1.3	[]	2	3	5	0	1	2	4	6	1	1
871	U4/U6.U5 small nuclear ribonucleoprotein 27 kDa protein OS=Homo sapiens GN=SNRNP27 PE=1 SV=1	SNR27_HUMAN	19 kDa	0.28	1.3	[]	4	3	4	0	0	2	6	6	0	0
872	28S ribosomal protein S12, mitochondrial OS=Homo sapiens GN=MRPS12 PE=1 SV=1	RT12_HUMAN	15 kDa	0.28	0.7	[]	6	8	2	0	0	3	4	4	0	0
873	Cluster of Segment polarity protein dishevelled homolog DVL-1 OS=Homo sapiens GN=DVL1 PE=1 SV=2 (DVL1_HUMAN)	DVL1_HUMAN [2]	75 kDa	0.28	0.8	[]	14.209	7	22.209	1	8.2093	7.2093	14.209	13.209	1	6
873.1	Segment polarity protein dishevelled homolog DVL-1 OS=Homo sapiens GN=DVL1 PE=1 SV=2	DVL1_HUMAN	75 kDa	0.24	0.8	[]	13.987	6.7781	21.913	1	7.1353	7.0614	14.061	12.987	1	4.926
873.2	Segment polarity protein dishevelled homolog DVL-1 (Fragment) OS=Homo sapiens GN=DVL1 PE=1 SV=1	A0A0J9YWZ5_HUMAN	28 kDa	0.73	1	[]	0	0	0	0	1.074	0	0	0	0	1.074
874	Splicing factor 1 OS=Homo sapiens GN=SF1 PE=1 SV=4	SF01_HUMAN	68 kDa	0.28	1.2	[]	1	0	3	2	6	1	1	3	3	7
875	Activating signal cointegrator 1 complex subunit 2 OS=Homo sapiens GN=ASCC2 PE=1 SV=3	ASCC2_HUMAN	86 kDa	0.28	1.2	[]	0	1	7	0	4	3	4	3	0	5
876	Cleavage and polyadenylation-specificity factor subunit 7 (Fragment) OS=Homo sapiens GN=CPSF7 PE=1 SV=8	CPSF7_HUMAN	52 kDa	0.28	1.2	[]	2	0	8	0	2	3	7	5	0	0
877	60S ribosomal protein L23 OS=Homo sapiens GN=RPL23 PE=1 SV=1	RL23_HUMAN	15 kDa	0.28	0.9	[]	80	82	103	1	13	86	65	84	1	10
878	Poly(A) RNA polymerase, mitochondrial OS=Homo sapiens GN=MTPAP PE=1 SV=1	PAPD1_HUMAN	66 kDa	0.29	1.2	[]	5	4	4	0	0	2	6	8	0	0
879	Squamous cell carcinoma antigen recognized by T-cells 3 OS=Homo sapiens GN=SART3 PE=1 SV=1	SART3_HUMAN	110 kDa	0.29	3	[]	0	0	0	0	1	0	0	0	0	3
880	Protein SMG9 OS=Homo sapiens GN=SMG9 PE=1 SV=1	SMG9_HUMAN	58 kDa	0.29	3	[]	0	0	0	1	0	0	0	0	1	2
881	Dynein heavy chain 10, axonemal OS=Homo sapiens GN=DNAH10 PE=1 SV=1	A0A1C7CYW8_HUMAN (+1)	522 kDa	0.29	3	[]	0	0	1	0	0	2	0	1	0	0
882	ADP-ribosylation factor GTPase-activating protein 3 OS=Homo sapiens GN=ARFGAP3 PE=1 SV=1	ARFG3_HUMAN	57 kDa	0.29	3	[]	0	0	0	0	1	0	0	0	0	3
883	Protein virilizer homolog OS=Homo sapiens GN=KIAA1429 PE=1 SV=2	VIR_HUMAN	202 kDa	0.29	3	[]	0	1	0	0	0	0	2	1	0	0
884	Rho-related GTP-binding protein RhoE OS=Homo sapiens GN=RND3 PE=1 SV=1	RND3_HUMAN	27 kDa	0.29	3	[]	1	0	0	0	0	2	0	1	0	0
885	Lipoma-preferred partner OS=Homo sapiens GN=LPP PE=1 SV=1	A0A087WZF1_HUMAN (+3)	63 kDa	0.29	3	[]	0	0	0	0	1	0	0	0	0	3
886	G3V5V3	G3V5V3-DECOY	?	0.29	3	[]	0	1	0	0	0	0	2	1	0	0
887	Desmocollin-1 OS=Homo sapiens GN=DSC1 PE=1 SV=2	DSC1_HUMAN	100 kDa	0.29	3	[]	0	1	0	0	0	2	1	0	0	0
888	CCR4-NOT transcription complex subunit 3 OS=Homo sapiens GN=CNOT3 PE=1 SV=1	CNOT3_HUMAN (+2)	82 kDa	0.29	3	[]	0	0	0	0	1	0	0	0	0	3
889	Erbin OS=Homo sapiens GN=ERBIN PE=1 SV=2	ERBIN_HUMAN	158 kDa	0.29	1.2	[]	0	0	0	0	15	0	0	0	0	18
890	PIN2/TERF1-interacting telomerase inhibitor 1 OS=Homo sapiens GN=PINX1 PE=1 SV=2	PINX1_HUMAN	37 kDa	0.29	1.2	[]	7	2	6	0	0	4	5	9	0	0
891	Rho GTPase-activating protein 10 OS=Homo sapiens GN=ARHGAP10 PE=1 SV=1	RHG10_HUMAN	89 kDa	0.29	0.9	[]	52	44	50	0	0	47	40	39	0	0
892	Probable peptidyl-tRNA hydrolase OS=Homo sapiens GN=PTRH1 PE=1 SV=1	PTH_HUMAN	23 kDa	0.29	1.2	[]	5	5	6	0	0	6	6	7	0	0
893	Coiled-coil and C2 domain-containing protein 1A OS=Homo sapiens GN=CC2D1A PE=1 SV=1	C2D1A_HUMAN	104 kDa	0.29	1.2	[]	0	2	6	0	8	1	4	3	1	10
894	Glioma tumor suppressor candidate region gene 2 protein OS=Homo sapiens GN=GLTSCR2 PE=1 SV=2	GSCR2_HUMAN	54 kDa	0.29	1.2	[]	4	8	4	0	0	5	7	7	0	0
895	Something about silencing protein 10 OS=Homo sapiens GN=UTP3 PE=1 SV=1	SAS10_HUMAN	55 kDa	0.29	1.1	[]	16	12	14	0	0	14	17	14	0	0
896	Protein RRP5 homolog OS=Homo sapiens GN=PDCD11 PE=1 SV=3	RRP5_HUMAN	209 kDa	0.29	1.1	[]	11	15	15	0	0	10	16	18	0	0
897	Transcription initiation factor IIE subunit beta OS=Homo sapiens GN=GTF2E2 PE=1 SV=1	T2EB_HUMAN	33 kDa	0.29	0.5	[]	1	4	1	0	0	0	2	1	0	0
898	WD repeat-containing protein 11 OS=Homo sapiens GN=WDR11 PE=1 SV=1	WDR11_HUMAN	137 kDa	0.29	0.5	[]	1	1	2	0	2	0	2	1	0	0
899	Actin-related protein 2/3 complex subunit 4 OS=Homo sapiens GN=ARPC4 PE=1 SV=3	ARPC4_HUMAN (+1)	20 kDa	0.29	0.5	[]	0	0	0	0	6	0	0	1	0	2
900	Pre-mRNA-splicing factor CWC22 homolog OS=Homo sapiens GN=CWC22 PE=1 SV=3	CWC22_HUMAN	105 kDa	0.29	0.5	[]	0	1	5	0	0	0	2	1	0	0
901	Splicing factor 3A subunit 2 (Fragment) OS=Homo sapiens GN=SF3A2 PE=1 SV=2	K7EMT0_HUMAN (+1)	15 kDa	0.29	0.5	[]	1	1	4	0	0	0	2	1	0	0
902	Ataxin-7 OS=Homo sapiens GN=ATXN7 PE=1 SV=1	ATX7_HUMAN	95 kDa	0.29	0.5	[]	4	2	0	0	0	2	1	0	0	0
903	Peptidyl-prolyl cis-trans isomerase G (Fragment) OS=Homo sapiens GN=PPIG PE=1 SV=1	C9JM79_HUMAN (+2)	56 kDa	0.29	0.5	[]	1	2	3	0	0	1	1	1	0	0
904	Cluster of Tensin-3 OS=Homo sapiens GN=TNS3 PE=1 SV=2 (TENS3_HUMAN)	TENS3_HUMAN [6]	155 kDa	0.29	0.6	[]	0	0	0	0	11	0	0	0	1	6
904.1	Tensin-3 OS=Homo sapiens GN=TNS3 PE=1 SV=2	TENS3_HUMAN	155 kDa	0.21	0.5	[]	0	0	0	0	10.917	0	0	0	0	6
904.2	Tensin-1 OS=Homo sapiens GN=TNS1 PE=1 SV=1	E9PF55_HUMAN (+4)	184 kDa	0.48	INF	[]	0	0	0	0	0	0	0	0	1	0
905	Protein S100-A7 OS=Homo sapiens GN=S100A7 PE=1 SV=4	S10A7_HUMAN	11 kDa	0.29	0.6	[]	11	0	0	0	0	7	0	0	0	0
906	Tricarboxylate transport protein, mitochondrial OS=Homo sapiens GN=SLC25A1 PE=1 SV=2	TXTP_HUMAN	34 kDa	0.29	0.6	[]	2	1	3	0	5	3	2	2	0	0
907	DnaJ homolog subfamily C member 9 OS=Homo sapiens GN=DNAJC9 PE=1 SV=1	DNJC9_HUMAN	30 kDa	0.29	1.1	[]	15	18	5	0	0	13	12	16	0	0
908	Zinc finger protein 593 OS=Homo sapiens GN=ZNF593 PE=1 SV=2	ZN593_HUMAN	15 kDa	0.29	0.7	[]	7	6	4	0	0	3	4	5	0	0
909	Nucleolus and neural progenitor protein OS=Homo sapiens GN=NEPRO PE=1 SV=3	NEPRO_HUMAN	65 kDa	0.29	0.7	[]	6	9	2	0	0	3	4	5	0	0
910	Aminoacyl tRNA synthase complex-interacting multifunctional protein 2 OS=Homo sapiens GN=AIMP2 PE=1 SV=2	AIMP2_HUMAN	35 kDa	0.29	1.1	[]	11	14	11	0	0	18	10	11	0	0
911	Signal recognition particle subunit SRP68 OS=Homo sapiens GN=SRP68 PE=1 SV=2	SRP68_HUMAN	71 kDa	0.29	1.1	[]	7	10	13	0	6	14	11	11	0	3
912	Elongation factor 1-delta (Fragment) OS=Homo sapiens GN=EEF1D PE=1 SV=1	EF1D_HUMAN (+1)	31 kDa	0.29	1.1	[]	9	6	4	0	2	9	7	4	0	4
913	SWI/SNF-related matrix-associated actin-dependent regulator of chromatin subfamily D member 1 OS=Homo sapiens GN=SMARCD1 PE=1 SV=2	SMRD1_HUMAN	58 kDa	0.29	1.1	[]	12	5	5	0	0	8	9	8	0	0
914	Chromatin complexes subunit BAP18 OS=Homo sapiens GN=BAP18 PE=1 SV=1	BAP18_HUMAN (+1)	18 kDa	0.29	1.1	[]	9	6	7	0	0	9	8	8	0	0
915	Cell growth-regulating nucleolar protein OS=Homo sapiens GN=LYAR PE=1 SV=2	LYAR_HUMAN	44 kDa	0.29	1	[]	65	31	66	0	0	70	49	40	0	2
916	60S ribosomal protein L36 OS=Homo sapiens GN=RPL36 PE=1 SV=3	RL36_HUMAN	12 kDa	0.29	1.1	[]	7	7	10	1	5	9	9	8	1	6
917	Mediator of RNA polymerase II transcription subunit 24 OS=Homo sapiens GN=MED24 PE=1 SV=1	A0A0B4J1W0_HUMAN (+1)	113 kDa	0.29	1.1	[]	6	13	4	0	0	8	8	10	0	0
918	Phosphatidylserine synthase 1 OS=Homo sapiens GN=PTDSS1 PE=1 SV=1	PTSS1_HUMAN	56 kDa	0.29	1.1	[]	7	6	8	0	2	8	7	11	0	0
919	Protein LSM12 homolog OS=Homo sapiens GN=LSM12 PE=1 SV=2	LSM12_HUMAN	22 kDa	0.29	1.1	[]	5	8	7	1	8	5	6	6	2	13
920	KH domain-containing, RNA-binding, signal transduction-associated protein 1 OS=Homo sapiens GN=KHDRBS1 PE=1 SV=1	KHDR1_HUMAN	48 kDa	0.29	1.1	[]	6	9	8	1	3	4	7	6	2	11
921	Eukaryotic translation initiation factor 5 OS=Homo sapiens GN=EIF5 PE=1 SV=2	IF5_HUMAN	49 kDa	0.29	1.1	[]	10	11	4	1	1	9	11	8	1	1
922	Polynucleotide 5'-hydroxyl-kinase NOL9 OS=Homo sapiens GN=NOL9 PE=1 SV=1	NOL9_HUMAN	79 kDa	0.29	1.1	[]	5	10	12	0	0	1	14	15	0	0
923	Abl interactor 1 OS=Homo sapiens GN=ABI1 PE=1 SV=1	A0A0A0MRT6_HUMAN (+2)	52 kDa	0.29	1.1	[]	8.9955	7.3303	8.3303	0	1	8.9955	9.3303	8.9955	0	2
924	Nucleolar complex protein 4 homolog OS=Homo sapiens GN=NOC4L PE=1 SV=1	NOC4L_HUMAN	58 kDa	0.29	1.1	[]	2	24	0	0	0	1	14	14	0	0
925	Round spermatid basic protein 1-like protein OS=Homo sapiens GN=RSBN1L PE=1 SV=2	RSBNL_HUMAN	95 kDa	0.3	1	[]	36.2	11.2	31.6	0	0	34.2	25.6	21.6	0	0
926	Cluster of ATPase family AAA domain-containing protein 3A OS=Homo sapiens GN=ATAD3A PE=1 SV=2 (ATD3A_HUMAN)	ATD3A_HUMAN [2]	71 kDa	0.3	0.7	[]	1	0	2	5	16	1	1	1	4	11
926.1	ATPase family AAA domain-containing protein 3A OS=Homo sapiens GN=ATAD3A PE=1 SV=2	ATD3A_HUMAN	71 kDa	0.35	0.8	[]	0.59968	0	1.5997	3.3987	10.198	1	0.59968	0.59968	2.799	7.3987
926.2	ATPase family AAA domain-containing protein 3B OS=Homo sapiens GN=ATAD3B PE=1 SV=1	ATD3B_HUMAN	73 kDa	0.44	0.6	[]	0	0	0	1.6013	5.8023	0	0	0	1.201	3.6013
927	Cluster of Cyclin-dependent kinase 12 OS=Homo sapiens GN=CDK12 PE=1 SV=2 (CDK12_HUMAN)	CDK12_HUMAN [6]	164 kDa	0.3	0.9	[]	63	76	43	0	0	40	57	60	0	2
927.1	Cyclin-dependent kinase 13 OS=Homo sapiens GN=CDK13 PE=1 SV=2	CDK13_HUMAN	165 kDa	0.047	0.4	[]	3.176	16.862	0	0	0	0.93113	2.4208	5.4208	0	0
927.2	Cyclin-dependent kinase 9 OS=Homo sapiens GN=CDK9 PE=1 SV=3	CDK9_HUMAN	43 kDa	0.11	0.6	[]	3.1641	9.3283	7	0	0	3.1641	4.1641	4.1641	0	0
927.3	Cyclin-dependent kinase 12 OS=Homo sapiens GN=CDK12 PE=1 SV=2	CDK12_HUMAN	164 kDa	0.34	1	[]	56.627	48.744	35.021	0	0	35.872	50.382	50.382	0	0.60658
927.4	Cell division cycle 2, G1 to S and G2 to M, isoform CRA_a OS=Homo sapiens GN=CDC2 PE=1 SV=1	A0A024QZP7_HUMAN (+1)	34 kDa	0.48	INF	[]	0	0	0	0	0	0	0	0	0	1.0164
927.5	Cyclin-dependent kinase 18 OS=Homo sapiens GN=CDK18 PE=1 SV=3	CDK18_HUMAN	54 kDa	0.52	0	[]	0	1.0324	0	0	0	0	0	0	0	0
928	CON__ENSEMBL:ENSBTAP00000024146	CON__ENSEMBL:ENSBTAP00000024146	?	0.3	0.8	[]	5	6	21	0	0	4	13	8	0	0
929	Liprin-alpha-1 OS=Homo sapiens GN=PPFIA1 PE=1 SV=1	LIPA1_HUMAN	136 kDa	0.3	0.7	[]	2	11	3	0	2	3	6	4	0	0
930	TAF6-like RNA polymerase II p300/CBP-associated factor-associated factor 65 kDa subunit 6L OS=Homo sapiens GN=TAF6L PE=1 SV=1	TAF6L_HUMAN	68 kDa	0.3	0.7	[]	7	6	5	0	0	5	5	3	0	0
931	Cluster of Nucleosome assembly protein 1-like 1 OS=Homo sapiens GN=NAP1L1 PE=1 SV=1 (F5H4R6_HUMAN)	F5H4R6_HUMAN [5]	45 kDa	0.3	0.8	[]	28.923	19.462	40.847	0	14.385	26.923	29.923	27.923	0	3
931.1	Nucleosome assembly protein 1-like 1 OS=Homo sapiens GN=NAP1L1 PE=1 SV=1	F5H4R6_HUMAN (+2)	45 kDa	0.3	0.8	[]	20.24	13.593	28.795	0	11.064	19.372	19.704	20.033	0	2.8
931.2	Nucleosome assembly protein 1-like 1 OS=Homo sapiens GN=NAP1L1 PE=1 SV=1	F8W543_HUMAN	38 kDa	0.42	0.8	[]	4.6234	2.7207	5.6023	0	2.0553	3.4581	5.2928	3.6317	0	0
931.3	Nucleosome assembly protein 1-like 1 OS=Homo sapiens GN=NAP1L1 PE=1 SV=1	F8VV59_HUMAN	38 kDa	0.5	0.9	[]	4.06	3.1482	6.4488	0	1.2659	4.093	4.9261	4.2583	0	0
932	U1 small nuclear ribonucleoprotein 70 kDa OS=Homo sapiens GN=SNRNP70 PE=1 SV=2	RU17_HUMAN	52 kDa	0.31	0.7	[]	0	5	4	0	3	0	2	3	0	3
933	E3 ubiquitin-protein ligase RBBP6 OS=Homo sapiens GN=RBBP6 PE=1 SV=1	RBBP6_HUMAN	202 kDa	0.31	0.9	[]	74	40	81	0	1	66	49	55	1	1
934	Cluster of ATP-dependent RNA helicase DDX19A OS=Homo sapiens GN=DDX19A PE=1 SV=1 (DD19A_HUMAN)	DD19A_HUMAN [3]	54 kDa	0.31	2	[]	0	0	0	0	2	0	0	1	0	3
934.1	ATP-dependent RNA helicase DDX19A OS=Homo sapiens GN=DDX19A PE=1 SV=1	DD19A_HUMAN	54 kDa	0.29	2	[]	0	0	0	0	1.3377	0	0	1	0	1.6688
934.2	ATP-dependent RNA helicase DDX19B OS=Homo sapiens GN=DDX19B PE=1 SV=1	DD19B_HUMAN (+1)	54 kDa	0.73	2	[]	0	0	0	0	0.6623	0	0	0	0	1.3312
935	H3BPE1	H3BPE1-DECOY	?	0.31	2	[]	1	1	0	0	0	2	1	1	0	0
936	Protein pelota homolog OS=Homo sapiens GN=PELO PE=1 SV=2	PELO_HUMAN	43 kDa	0.31	2	[]	1	0	1	0	0	1	2	1	0	0
937	Integrin-linked protein kinase OS=Homo sapiens GN=ILK PE=1 SV=1	A0A0A0MTH3_HUMAN (+1)	55 kDa	0.31	2	[]	0	0	1	0	1	0	0	3	0	1
938	Mitogen-activated protein kinase kinase kinase kinase OS=Homo sapiens GN=MAP4K5 PE=1 SV=1	A0A0A0MQR1_HUMAN (+1)	95 kDa	0.31	2	[]	0	0	0	0	2	0	1	0	0	3
939	Hematological and neurological-expressed 1-like protein OS=Homo sapiens GN=HN1L PE=1 SV=2	A6NGP5_HUMAN (+2)	19 kDa	0.31	2	[]	0	0	0	1	1	0	0	0	1	3
940	Targeting protein for Xklp2 OS=Homo sapiens GN=TPX2 PE=1 SV=2	TPX2_HUMAN	86 kDa	0.31	2	[]	0	1	0	0	1	0	0	0	1	3
941	GTP-binding protein 2 OS=Homo sapiens GN=GTPBP2 PE=1 SV=1	GTPB2_HUMAN	66 kDa	0.31	2	[]	1	0	1	0	0	3	1	0	0	0
942	ADP-ribosylation factor GTPase-activating protein 2 OS=Homo sapiens GN=ARFGAP2 PE=1 SV=1	A0A0D9SF70_HUMAN (+2)	42 kDa	0.31	2	[]	0	0	0	0	2	0	0	0	0	4
943	Calpastatin OS=Homo sapiens GN=CAST PE=1 SV=1	A0A0C4DGB5_HUMAN (+5)	81 kDa	0.31	2	[]	0	1	1	0	0	1	0	0	0	3
944	Q9P219	Q9P219-DECOY	?	0.31	2	[]	1	1	0	0	0	1	0	3	0	0
945	TRMT1-like protein OS=Homo sapiens GN=TRMT1L PE=1 SV=2	TRM1L_HUMAN	82 kDa	0.31	2	[]	1	0	1	0	0	1	1	2	0	0
946	Repressor of yield of DENV protein OS=Homo sapiens GN=RYDEN PE=1 SV=2	RYDEN_HUMAN	33 kDa	0.31	2	[]	0	0	0	1	1	0	0	0	2	2
947	Uncharacterized protein OS=Homo sapiens PE=4 SV=1	C9JAW5_HUMAN (+2)	9 kDa	0.31	2	[]	0	0	0	2	0	0	0	0	3	1
948	Sorting nexin-18 OS=Homo sapiens GN=SNX18 PE=1 SV=2	SNX18_HUMAN	69 kDa	0.31	2	[]	0	0	2	0	0	0	2	2	0	0
949	P04259	P04259-DECOY	?	0.31	2	[]	0	1	1	0	0	1	2	1	0	0
950	Cluster of Cofilin-1 OS=Homo sapiens GN=CFL1 PE=1 SV=3 (COF1_HUMAN)	COF1_HUMAN [2]	19 kDa	0.31	0.8	[]	7	13	8	5	9	7	4	10	5	8
950.1	Cofilin-2 OS=Homo sapiens GN=CFL2 PE=1 SV=1	COF2_HUMAN	19 kDa	0.27	0	[]	0	2.2009	0	0	0	0	0	0	0	0
950.2	Cofilin-1 OS=Homo sapiens GN=CFL1 PE=1 SV=3	COF1_HUMAN	19 kDa	0.39	0.9	[]	6.6986	10.799	7.8995	5	8.6986	6.8995	3.8995	9.7991	5	7.7991
951	Coatomer subunit gamma-1 OS=Homo sapiens GN=COPG1 PE=1 SV=1	COPG1_HUMAN	98 kDa	0.31	0.7	[]	0	1	1	1	16	1	0	0	0	13
952	SPATS2-like protein OS=Homo sapiens GN=SPATS2L PE=1 SV=2	SPS2L_HUMAN	62 kDa	0.32	0.9	[]	41	43	37	1	26	38	29	38	3	21
953	Protein argonaute-3 OS=Homo sapiens GN=AGO3 PE=1 SV=2	AGO3_HUMAN	97 kDa	0.32	0.6	[]	0	0	0	0	6.7584	0	0	0.78812	0	3
954	Cytosolic carboxypeptidase 1 OS=Homo sapiens GN=AGTPBP1 PE=1 SV=3	CBPC1_HUMAN (+1)	138 kDa	0.32	0.6	[]	0	2	2	0	3	0	2	0	0	2
955	ATP-binding cassette sub-family D member 3 OS=Homo sapiens GN=ABCD3 PE=1 SV=1	ABCD3_HUMAN	75 kDa	0.32	0.6	[]	0	0	1	0	6	2	1	1	0	0
956	Acyl-coenzyme A thioesterase 9, mitochondrial OS=Homo sapiens GN=ACOT9 PE=1 SV=2	ACOT9_HUMAN	50 kDa	0.32	0.6	[]	1	0	0	0	6	0	1	1	0	2
957	LIM domain and actin-binding protein 1 OS=Homo sapiens GN=LIMA1 PE=1 SV=1	F8VQE1_HUMAN (+1)	67 kDa	0.32	0.6	[]	0	1	0	2	4	0	0	0	0	4
958	Inhibitor of nuclear factor kappa-B kinase-interacting protein OS=Homo sapiens GN=IKBIP PE=1 SV=1	IKIP_HUMAN	39 kDa	0.32	0.6	[]	3	2	2	0	0	4	0	0	0	0
959	Serine/arginine-rich-splicing factor 2 (Fragment) OS=Homo sapiens GN=SRSF2 PE=1 SV=8	J3KP15_HUMAN (+2)	15 kDa	0.32	0.6	[]	0	1	1	0	5	0	1	1	0	2
960	Prolyl 3-hydroxylase 1 OS=Homo sapiens GN=P3H1 PE=1 SV=2	P3H1_HUMAN	83 kDa	0.32	0.6	[]	2	0	5	0	0	0	2	2	0	0
961	Protein S100-A9 OS=Homo sapiens GN=S100A9 PE=1 SV=1	S10A9_HUMAN	13 kDa	0.32	0.6	[]	5	0	0	0	2	4	0	0	0	0
962	Ubiquitin carboxyl-terminal hydrolase 16 OS=Homo sapiens GN=USP16 PE=1 SV=1	UBP16_HUMAN	94 kDa	0.32	0.6	[]	1	5	1	0	0	2	1	1	0	0
963	KRR1 small subunit processome component homolog OS=Homo sapiens GN=KRR1 PE=1 SV=4	KRR1_HUMAN	44 kDa	0.32	0.6	[]	3	2	2	0	0	1	1	2	0	0
964	SRSF protein kinase 1 OS=Homo sapiens GN=SRPK1 PE=1 SV=2	SRPK1_HUMAN	74 kDa	0.32	1	[]	26.732	31.887	24.732	0	1.5773	23.732	29.887	30.309	0	2
965	Casein kinase II subunit alpha OS=Homo sapiens GN=CSNK2A1 PE=1 SV=1	CSK21_HUMAN (+1)	45 kDa	0.32	1	[]	48	40	46	0	1	56	44	34	0	0
966	Prohibitin-2 OS=Homo sapiens GN=PHB2 PE=1 SV=2	PHB2_HUMAN	33 kDa	0.32	0.7	[]	0	0	0	0	13	0	0	0	0	9
967	Cluster of General transcription factor IIH subunit 2 OS=Homo sapiens GN=GTF2H2 PE=1 SV=1 (TF2H2_HUMAN)	TF2H2_HUMAN [2]	44 kDa	0.32	1	[]	20	15	15	0	0	18	14	20	0	0
967.1	General transcription factor IIH subunit 2 OS=Homo sapiens GN=GTF2H2 PE=1 SV=1	TF2H2_HUMAN	44 kDa	0.34	1.1	[]	9	9	8	0	0	9.5	8	10	0	0
967.2	General transcription factor IIH subunit 2-like protein OS=Homo sapiens GN=GTF2H2C PE=1 SV=1	T2H2L_HUMAN	44 kDa	0.4	1	[]	11	6	7	0	0	8.5	6	10	0	0
968	Non-specific serine/threonine protein kinase OS=Homo sapiens GN=MARK3 PE=1 SV=1	A0A0A0MT23_HUMAN (+1)	84 kDa	0.32	1	[]	17.069	16.587	16.587	0	0	13.035	17.587	21.104	0	0
969	U4/U6 small nuclear ribonucleoprotein Prp31 OS=Homo sapiens GN=PRPF31 PE=1 SV=2	PRP31_HUMAN	55 kDa	0.32	1	[]	21	15	14	0	0	14	20	18	0	0
970	Elongation factor 1-beta OS=Homo sapiens GN=EEF1B2 PE=1 SV=3	EF1B_HUMAN	25 kDa	0.32	0.8	[]	7	7	6	0	0	5	5	5	0	0
971	Heat shock protein beta-1 OS=Homo sapiens GN=HSPB1 PE=1 SV=2	HSPB1_HUMAN	23 kDa	0.32	0.8	[]	15	4	18	1	6	10	8	9	3	6
972	60S ribosomal protein L22 OS=Homo sapiens GN=RPL22 PE=1 SV=2	RL22_HUMAN	15 kDa	0.32	1	[]	40	33	26	1	5	31	38	32	2	2
973	Microtubule-associated protein 2 (Fragment) OS=Homo sapiens GN=MAP2 PE=1 SV=1	H7BZB9_HUMAN	22 kDa	0.32	1.7	[]	0	0	0	0	3.1336	0	1.0668	0	0	4.2004
974	39S ribosomal protein L16, mitochondrial OS=Homo sapiens GN=MRPL16 PE=1 SV=1	RM16_HUMAN	28 kDa	0.32	1.7	[]	1	2	0	0	0	0	3	2	0	0
975	Uncharacterized protein C1orf198 OS=Homo sapiens GN=C1orf198 PE=1 SV=1	CA198_HUMAN	36 kDa	0.32	1.7	[]	0	0	0	0	3	0	0	0	0	5
976	G2 and S phase-expressed protein 1 OS=Homo sapiens GN=GTSE1 PE=1 SV=3	GTSE1_HUMAN	77 kDa	0.32	1.7	[]	0	0	0	1	2	0	0	0	1	4
977	Suppression of tumorigenicity 5 protein OS=Homo sapiens GN=ST5 PE=1 SV=3	ST5_HUMAN	126 kDa	0.32	1.7	[]	2	0	1	0	0	1	4	0	0	0
978	Proliferation-associated protein 2G4 OS=Homo sapiens GN=PA2G4 PE=1 SV=3	PA2G4_HUMAN	44 kDa	0.32	1.7	[]	0	1	1	0	1	1	1	3	0	0
979	Nuclear fragile X mental retardation-interacting protein 1 OS=Homo sapiens GN=NUFIP1 PE=1 SV=2	NUFP1_HUMAN	56 kDa	0.32	1.7	[]	1	1	1	0	0	2	2	1	0	0
980	O14678	O14678-DECOY	?	0.32	1.7	[]	1	1	1	0	0	3	1	1	0	0
981	Protein CYR61 OS=Homo sapiens GN=CYR61 PE=1 SV=1	CYR61_HUMAN	42 kDa	0.32	1	[]	15	14	17	0	0	17	15	16	0	0
982	Cluster of Pyruvate kinase PKM OS=Homo sapiens GN=PKM PE=1 SV=4 (KPYM_HUMAN)	KPYM_HUMAN [2]	58 kDa	0.32	0.9	[]	0	2	4	0	75	2	1	1	0	65
982.1	Pyruvate kinase PKM OS=Homo sapiens GN=PKM PE=1 SV=4	KPYM_HUMAN	58 kDa	0.3	0.9	[]	0	1.8176	3.6353	0	68.985	1.8176	0.90882	0.90882	0	59.711
982.2	Pyruvate kinase (Fragment) OS=Homo sapiens GN=PKM PE=1 SV=1	H3BTN5_HUMAN	53 kDa	0.55	0.9	[]	0	0	0	0	6.0151	0	0	0	0	5.2887
983	Ras GTPase-activating protein-binding protein 2 OS=Homo sapiens GN=G3BP2 PE=1 SV=2	G3BP2_HUMAN	54 kDa	0.32	1	[]	11.42	19.261	13.84	4.2607	29.101	12.84	12.84	20.84	4.2607	28.623
984	Transgelin-2 OS=Homo sapiens GN=TAGLN2 PE=1 SV=3	TAGL2_HUMAN	22 kDa	0.33	0.8	[]	8	5	9	1	13	5	6	9	2	7
985	Testis-expressed protein 10 OS=Homo sapiens GN=TEX10 PE=1 SV=2	TEX10_HUMAN	106 kDa	0.33	0.8	[]	8	15	13	0	0	2	10	17	0	0
986	BMP-2-inducible protein kinase OS=Homo sapiens GN=BMP2K PE=1 SV=2	BMP2K_HUMAN	129 kDa	0.33	1	[]	28.635	9.635	3.635	0	0	18.635	13.635	11.635	0	0
987	Transgelin OS=Homo sapiens GN=TAGLN PE=1 SV=4	TAGL_HUMAN	23 kDa	0.33	0.8	[]	12	8	19	1	14	10	14	15	1	5
988	Heterogeneous nuclear ribonucleoprotein K OS=Homo sapiens GN=HNRNPK PE=1 SV=1	HNRPK_HUMAN	51 kDa	0.33	0.8	[]	11	19	22	1	20	16	13	22	0	11
989	60S ribosomal protein L8 OS=Homo sapiens GN=RPL8 PE=1 SV=2	RL8_HUMAN	28 kDa	0.33	1	[]	31	27	35	10	19	29	36	33	9	14
990	ATP synthase subunit gamma, mitochondrial OS=Homo sapiens GN=ATP5C1 PE=1 SV=1	ATPG_HUMAN	33 kDa	0.33	0.8	[]	5	6	4	0	6	4	4	5	0	3
991	Transcriptional adapter 1 OS=Homo sapiens GN=TADA1 PE=1 SV=1	TADA1_HUMAN	37 kDa	0.33	0.7	[]	4	7	3	0	0	4	4	2	0	0
992	DNA-directed RNA polymerases I, II, and III subunit RPABC1 OS=Homo sapiens GN=POLR2E PE=1 SV=4	RPAB1_HUMAN	25 kDa	0.33	0.7	[]	4	3	7	0	0	6	2	2	0	0
993	Structural maintenance of chromosomes protein 3 OS=Homo sapiens GN=SMC3 PE=1 SV=2	SMC3_HUMAN	142 kDa	0.33	0.7	[]	5	2	6	0	1	4	3	2	0	1
994	40S ribosomal protein S12 OS=Homo sapiens GN=RPS12 PE=1 SV=3	RS12_HUMAN	15 kDa	0.33	1.1	[]	9	9	12	2	5	10	12	12	2	3
995	Leucine zipper protein 1 OS=Homo sapiens GN=LUZP1 PE=1 SV=2	LUZP1_HUMAN	120 kDa	0.33	1	[]	12	38	12	13	45	11	15	17	18	58
996	Putative pre-mRNA-splicing factor ATP-dependent RNA helicase DHX16 OS=Homo sapiens GN=DHX16 PE=1 SV=2	DHX16_HUMAN	119 kDa	0.33	1.3	[]	1.1354	0	3.1354	0	0	2.1354	2.1354	1.1354	0	0
997	LIM domain-containing protein 1 OS=Homo sapiens GN=LIMD1 PE=1 SV=1	C9JRJ5_HUMAN (+1)	66 kDa	0.33	1.5	[]	0	0	0	1	3	0	0	0	1	5
998	E3 ubiquitin-protein ligase HERC2 OS=Homo sapiens GN=HERC2 PE=1 SV=2	HERC2_HUMAN	527 kDa	0.33	1.5	[]	1	2	1	0	0	0	4	2	0	0
999	Large neutral amino acids transporter small subunit 1 OS=Homo sapiens GN=SLC7A5 PE=1 SV=2	LAT1_HUMAN	55 kDa	0.33	1.5	[]	0	0	0	1	3	0	0	0	3	3
1000	TBC1 domain family member 5 OS=Homo sapiens GN=TBC1D5 PE=1 SV=1	TBCD5_HUMAN	89 kDa	0.33	1.5	[]	1	0	0	0	3	0	0	0	0	6
1001	TOX high mobility group box family member 4 OS=Homo sapiens GN=TOX4 PE=1 SV=1	TOX4_HUMAN	66 kDa	0.33	1.5	[]	0	4	0	0	0	1	4	1	0	0
1002	ER lumen protein-retaining receptor 1 OS=Homo sapiens GN=KDELR1 PE=1 SV=1	ERD21_HUMAN	25 kDa	0.33	1.5	[]	1	0	1	0	2	1	3	2	0	0
1003	Ribonuclease P protein subunit p14 OS=Homo sapiens GN=RPP14 PE=1 SV=3	RPP14_HUMAN	14 kDa	0.33	1.5	[]	0	3	1	0	0	0	3	3	0	0
1004	Selenocysteine insertion sequence-binding protein 2-like OS=Homo sapiens GN=SECISBP2L PE=1 SV=3	SBP2L_HUMAN	122 kDa	0.33	1.5	[]	0	0	2	0	2	0	1	2	0	3
1005	F-box/SPRY domain-containing protein 1 OS=Homo sapiens GN=FBXO45 PE=1 SV=1	FBSP1_HUMAN	31 kDa	0.33	1.5	[]	1	2	1	0	0	2	2	2	0	0
1006	RNA-binding protein 27 OS=Homo sapiens GN=RBM27 PE=1 SV=2	RBM27_HUMAN	119 kDa	0.33	1	[]	14.931	7.9309	26.931	2	17.862	12	16.931	16	3	22.931
1007	Cluster of Heat shock cognate 71 kDa protein OS=Homo sapiens GN=HSPA8 PE=1 SV=1 (HSP7C_HUMAN)	HSP7C_HUMAN [2]	71 kDa	0.33	1	[]	60.034	78.982	64.109	4.8383	73.625	64.013	64.088	59.653	6.8383	79.135
1007.1	Heat shock cognate 71 kDa protein OS=Homo sapiens GN=HSPA8 PE=1 SV=1	HSP7C_HUMAN	71 kDa	0.32	1	[]	60.034	78.982	64.109	4.7902	73.407	64.013	64.088	59.653	6.7689	77.96
1007.2	Heat shock cognate 71 kDa protein (Fragment) OS=Homo sapiens GN=HSPA8 PE=1 SV=8	E9PM13_HUMAN	17 kDa	0.48	INF	[]	0	0	0	0	0	0	0	0	0	1.1758
1008	AP2-associated protein kinase 1 OS=Homo sapiens GN=AAK1 PE=1 SV=3	AAK1_HUMAN	104 kDa	0.33	1	[]	14.365	8.365	10.365	1	2	11.365	9.9118	14.365	0	2
1009	NHP2-like protein 1 OS=Homo sapiens GN=SNU13 PE=1 SV=3	NH2L1_HUMAN	14 kDa	0.33	1.1	[]	12	10	14	0	0	12	14	12	0	0
1010	La-related protein 1 OS=Homo sapiens GN=LARP1 PE=1 SV=2	LARP1_HUMAN	124 kDa	0.34	1.1	[]	0	3	7	6	18	4	2	3	5	22
1011	Signal recognition particle subunit SRP72 OS=Homo sapiens GN=SRP72 PE=1 SV=3	SRP72_HUMAN	75 kDa	0.34	0.9	[]	16	21	21	0	17	16	20	24	0	4
1012	Probable ATP-dependent RNA helicase DDX52 OS=Homo sapiens GN=DDX52 PE=1 SV=3	DDX52_HUMAN	68 kDa	0.34	1	[]	42	30	43	0	1	38	36	41	0	0
1013	Cold-inducible RNA-binding protein OS=Homo sapiens GN=CIRBP PE=1 SV=1	CIRBP_HUMAN	19 kDa	0.34	0.6	[]	1	4	2	0	1	0	2	3	0	0
1014	Gremlin-1 OS=Homo sapiens GN=GREM1 PE=1 SV=1	GREM1_HUMAN	21 kDa	0.34	0.6	[]	4	3	1	0	0	2	0	3	0	0
1015	60S ribosomal protein L38 OS=Homo sapiens GN=RPL38 PE=1 SV=2	RL38_HUMAN	8 kDa	0.34	0.9	[]	30	44	38	0	4	34	33	33	0	1
1016	DNA topoisomerase 3-beta-1 OS=Homo sapiens GN=TOP3B PE=1 SV=1	TOP3B_HUMAN	97 kDa	0.34	1.1	[]	2	1	10	0	18	0	13	8	0	12
1017	CON__Q3ZBS7	CON__Q3ZBS7	?	0.34	1.4	[]	1	1	3	0	0	1	2	4	0	0
1018	High mobility group nucleosome-binding domain-containing protein 4 OS=Homo sapiens GN=HMGN4 PE=1 SV=3	HMGN4_HUMAN	10 kDa	0.34	1.4	[]	2	1	2	0	0	2	2	3	0	0
1019	A0A1B0GUT2	A0A1B0GUT2-DECOY	?	0.34	1.4	[]	1	1	3	0	0	2	2	3	0	0
1020	AP2-associated protein kinase 1 (Fragment) OS=Homo sapiens GN=AAK1 PE=1 SV=1	A0A096LP25_HUMAN	54 kDa	0.34	0.8	[]	11	5	10	0	4	8	8.4532	8	0	0
1021	Serine/arginine-rich splicing factor 5 OS=Homo sapiens GN=SRSF5 PE=1 SV=1	SRSF5_HUMAN	31 kDa	0.34	0.6	[]	0	0	0	0	2.4197	0	0	0	0	1.4197
1022	F-actin-capping protein subunit alpha-2 OS=Homo sapiens GN=CAPZA2 PE=1 SV=3	CAZA2_HUMAN	33 kDa	0.34	0.4	[]	0	0.51402	0	0	2	0	1	0	0	0
1023	Calcium-binding mitochondrial carrier protein Aralar2 OS=Homo sapiens GN=SLC25A13 PE=1 SV=2	CMC2_HUMAN	74 kDa	0.34	0.3	[]	0	0	0	0	3	0	0	0	0	1
1024	Protein SGT1 homolog OS=Homo sapiens GN=SUGT1 PE=1 SV=3	SGT1_HUMAN	41 kDa	0.34	0.3	[]	0	0	0	0	3	0	0	0	0	1
1025	YEATS domain-containing protein 4 OS=Homo sapiens GN=YEATS4 PE=1 SV=1	YETS4_HUMAN	27 kDa	0.34	0.3	[]	0	2	1	0	0	0	0	1	0	0
1026	Dolichyl-diphosphooligosaccharide--protein glycosyltransferase 48 kDa subunit OS=Homo sapiens GN=DDOST PE=1 SV=1	A0A0C4DGS1_HUMAN (+1)	49 kDa	0.34	0.3	[]	1	0	0	0	2	0	0	0	0	1
1027	Serrate RNA effector molecule homolog OS=Homo sapiens GN=SRRT PE=1 SV=1	SRRT_HUMAN	101 kDa	0.34	0.3	[]	1	0	2	0	0	0	1	0	0	0
1028	Cartilage-associated protein OS=Homo sapiens GN=CRTAP PE=1 SV=1	C9JP16_HUMAN (+1)	41 kDa	0.34	0.3	[]	1	0	2	0	0	0	0	1	0	0
1029	Hypoxia up-regulated protein 1 OS=Homo sapiens GN=HYOU1 PE=1 SV=1	A0A087X054_HUMAN (+1)	105 kDa	0.34	0.3	[]	0	0	0	0	3	0	0	0	0	1
1030	DBIRD complex subunit ZNF326 OS=Homo sapiens GN=ZNF326 PE=1 SV=2	ZN326_HUMAN	66 kDa	0.34	0.3	[]	0	0	0	0	3	0	0	0	0	1
1031	Sodium/potassium-transporting ATPase subunit alpha-1 OS=Homo sapiens GN=ATP1A1 PE=1 SV=1	AT1A1_HUMAN	113 kDa	0.34	0.3	[]	0	0	0	0	3	0	0	0	0	1
1032	Multifunctional protein ADE2 (Fragment) OS=Homo sapiens GN=PAICS PE=1 SV=1	E9PBS1_HUMAN (+1)	46 kDa	0.34	0.3	[]	0	0	0	0	3	0	0	0	0	1
1033	Nuclear RNA export factor 1 (Fragment) OS=Homo sapiens GN=NXF1 PE=1 SV=1	E9PIN3_HUMAN (+1)	68 kDa	0.34	0.3	[]	0	0	0	0	3	0	0	0	0	1
1034	Transcription elongation factor, mitochondrial OS=Homo sapiens GN=TEFM PE=1 SV=1	TEFM_HUMAN	42 kDa	0.34	0.3	[]	0	3	0	0	0	1	0	0	0	0
1035	Protein LSM14 homolog A (Fragment) OS=Homo sapiens GN=LSM14A PE=1 SV=1	A0A140TA76_HUMAN (+2)	38 kDa	0.34	0.3	[]	0	0	0	0	3	0	0	0	0	1
1036	Profilin OS=Homo sapiens GN=PFN1 PE=1 SV=1	K7EJ44_HUMAN (+1)	11 kDa	0.34	0.3	[]	0	0	3	0	0	0	0	1	0	0
1037	Nuclear factor related to kappa-B-binding protein OS=Homo sapiens GN=NFRKB PE=1 SV=2	NFRKB_HUMAN	139 kDa	0.34	0.3	[]	2	1	0	0	0	1	0	0	0	0
1038	U6 snRNA-associated Sm-like protein LSm7 OS=Homo sapiens GN=LSM7 PE=1 SV=1	LSM7_HUMAN	12 kDa	0.34	0.3	[]	0	1	2	0	0	0	0	1	0	0
1039	ATP-dependent RNA helicase DDX42 OS=Homo sapiens GN=DDX42 PE=1 SV=1	A0A0A0MSJ0_HUMAN (+1)	78 kDa	0.34	0.3	[]	0	0	2	0	1	0	0	1	0	0
1040	TATA box-binding protein-associated factor RNA polymerase I subunit B OS=Homo sapiens GN=TAF1B PE=1 SV=1	TAF1B_HUMAN	69 kDa	0.34	0.3	[]	1	0	2	0	0	0	1	0	0	0
1041	Transcription initiation factor TFIID subunit 4 OS=Homo sapiens GN=TAF4 PE=1 SV=2	TAF4_HUMAN	110 kDa	0.34	0.8	[]	18	2	19	0	0	18	8	6	0	0
1042	SWI/SNF complex subunit SMARCC2 OS=Homo sapiens GN=SMARCC2 PE=1 SV=1	F8VXC8_HUMAN (+1)	136 kDa	0.34	0.8	[]	15.572	19.175	11.382	0	2.3969	9.9846	15.175	12.382	0	2
1043	Cluster of 60S ribosomal protein L36a-like OS=Homo sapiens GN=RPL36AL PE=1 SV=3 (RL36L_HUMAN)	RL36L_HUMAN [2]	12 kDa	0.34	1	[]	24	26	28	1	9	25	27	28	2	6
1043.1	60S ribosomal protein L36a-like OS=Homo sapiens GN=RPL36AL PE=1 SV=3	RL36L_HUMAN	12 kDa	0.37	1	[]	10.414	12.018	11.419	1	3.4053	11.216	12.018	12.018	1.4009	2.2027
1043.2	60S ribosomal protein L36a OS=Homo sapiens GN=RPL36A PE=1 SV=2	RL36A_HUMAN	12 kDa	0.44	1	[]	13.586	13.982	16.581	0	5.5947	13.784	14.982	15.982	0.59911	3.7973
1044	Filaggrin-2 OS=Homo sapiens GN=FLG2 PE=1 SV=1	FILA2_HUMAN (+1)	248 kDa	0.34	1.3	[]	2	2	0	0	2	4	2	2	0	0
1045	Protein BRICK1 OS=Homo sapiens GN=BRK1 PE=1 SV=1	BRK1_HUMAN	9 kDa	0.34	1.3	[]	3	2	1	0	0	3	3	1	0	1
1046	FACT complex subunit SPT16 OS=Homo sapiens GN=SUPT16H PE=1 SV=1	SP16H_HUMAN	120 kDa	0.34	1.1	[]	3	3	20	0	0	6	8	13	0	1
1047	Serine/threonine-protein kinase PRP4 homolog OS=Homo sapiens GN=PRPF4B PE=1 SV=3	PRP4B_HUMAN	117 kDa	0.34	1	[]	47	28	56	0	1	34	43	53	0	0
1048	AP-3 complex subunit sigma-2 OS=Homo sapiens GN=AP3S2 PE=2 SV=1	AP3S2_HUMAN (+1)	22 kDa	0.34	1.1	[]	7	8	10	0	0	7	9	11	0	0
1049	Cellular nucleic acid-binding protein OS=Homo sapiens GN=CNBP PE=1 SV=1	CNBP_HUMAN	19 kDa	0.34	1.1	[]	3	7	7	0	8	7	6	8	1	5
1050	Cluster of Interleukin enhancer-binding factor 3 OS=Homo sapiens GN=ILF3 PE=1 SV=3 (ILF3_HUMAN)	ILF3_HUMAN [2]	95 kDa	0.35	1	[]	17	34	30	0	28	18	31	34	0	25
1050.1	Spermatid perinuclear RNA-binding protein OS=Homo sapiens GN=STRBP PE=1 SV=1	STRBP_HUMAN	74 kDa	0.27	0.2	[]	0	1.1566	0.26096	0	0.052193	0	0.15658	0.20877	0	0
1050.2	Interleukin enhancer-binding factor 3 OS=Homo sapiens GN=ILF3 PE=1 SV=3	ILF3_HUMAN	95 kDa	0.3	1	[]	16.843	32.843	29.739	0	27.948	17.843	30.843	33.791	0	25
1051	FERM domain-containing protein 4A OS=Homo sapiens GN=FRMD4A PE=1 SV=3	FRM4A_HUMAN	115 kDa	0.35	1.1	[]	12	6	5	0	0	9	7	9	0	0
1052	Protein S100 (Fragment) OS=Homo sapiens GN=S100A6 PE=1 SV=1	R4GN98_HUMAN (+1)	10 kDa	0.35	1.3	[]	1	1	2	0	3	2	2	2	2	1
1053	Histone deacetylase complex subunit SAP18 OS=Homo sapiens GN=SAP18 PE=1 SV=1	SAP18_HUMAN	18 kDa	0.35	1.3	[]	1	2	3	1	0	3	1	4	1	0
1054	mRNA turnover protein 4 homolog OS=Homo sapiens GN=MRTO4 PE=1 SV=2	MRT4_HUMAN	28 kDa	0.35	1.3	[]	2	2	3	0	0	3	3	3	0	0
1055	E3 ubiquitin-protein ligase TRIM56 OS=Homo sapiens GN=TRIM56 PE=1 SV=3	TRI56_HUMAN	81 kDa	0.35	1.3	[]	0	6	1	0	0	0	2	5	0	2
1056	DnaJ homolog subfamily A member 3, mitochondrial OS=Homo sapiens GN=DNAJA3 PE=1 SV=2	DNJA3_HUMAN	52 kDa	0.35	1.3	[]	2	3	2	0	0	3	3	3	0	0
1057	E3 ISG15--protein ligase HERC5 OS=Homo sapiens GN=HERC5 PE=1 SV=2	HERC5_HUMAN	117 kDa	0.35	0.9	[]	68	46	60	0	0	71	42	41	0	0
1058	Probable ATP-dependent RNA helicase DDX27 OS=Homo sapiens GN=DDX27 PE=1 SV=1	B7Z6D5_HUMAN (+1)	87 kDa	0.35	1	[]	21	18	19	0	0	23	19	17	0	0
1059	Signal recognition particle 54 kDa protein OS=Homo sapiens GN=SRP54 PE=1 SV=1	SRP54_HUMAN	56 kDa	0.35	1.1	[]	4	1	6	0	10	5	5	7	0	6
1060	Protein CMSS1 OS=Homo sapiens GN=CMSS1 PE=1 SV=2	CMS1_HUMAN	32 kDa	0.35	1.1	[]	10	4	7	0	0	7	5	11	0	0
1061	Dihydropyrimidinase-related protein 3 OS=Homo sapiens GN=DPYSL3 PE=1 SV=1	DPYL3_HUMAN	62 kDa	0.35	1.3	[]	0	1.2995	0	0	6.5989	4.2995	0	0	0	5.5989
1062	Exosome complex component RRP41 OS=Homo sapiens GN=EXOSC4 PE=1 SV=3	EXOS4_HUMAN	26 kDa	0.35	1.2	[]	1	4	2	0	1	0	3	3	2	2
1063	28S ribosomal protein S22, mitochondrial OS=Homo sapiens GN=MRPS22 PE=1 SV=1	G5E9V5_HUMAN (+2)	41 kDa	0.35	1.2	[]	1	1	3	0	3	1	5	4	0	0
1064	CD59 glycoprotein OS=Homo sapiens GN=CD59 PE=1 SV=1	CD59_HUMAN (+2)	14 kDa	0.35	1.2	[]	3	1	4	0	0	3	3	4	0	0
1065	WD repeat-containing protein 34 OS=Homo sapiens GN=WDR34 PE=1 SV=2	WDR34_HUMAN	58 kDa	0.35	1.1	[]	11	3	6	0	0	1	9	12	0	0
1066	F-actin-capping protein subunit alpha-1 OS=Homo sapiens GN=CAPZA1 PE=1 SV=3	CAZA1_HUMAN	33 kDa	0.35	1.1	[]	3	8.486	7	0	1	6	7	7.743	0	0
1067	Cluster of Plasma membrane calcium-transporting ATPase 4 OS=Homo sapiens GN=ATP2B4 PE=1 SV=2 (AT2B4_HUMAN)	AT2B4_HUMAN [2]	138 kDa	0.35	1.2	[]	4	1	4	0	0	0	4	6	1	0
1067.1	Plasma membrane calcium-transporting ATPase 4 OS=Homo sapiens GN=ATP2B4 PE=1 SV=2	AT2B4_HUMAN	138 kDa	0.35	1.2	[]	3.0617	1	3.0617	0	0	0	3.0617	4.3744	1	0
1067.2	Plasma membrane calcium-transporting ATPase 1 OS=Homo sapiens GN=ATP2B1 PE=1 SV=3	AT2B1_HUMAN	139 kDa	0.66	1.4	[]	0.93835	0	0.93835	0	0	0	0.93835	1.6256	0	0
1068	Endophilin-A2 OS=Homo sapiens GN=SH3GL1 PE=1 SV=1	SH3G1_HUMAN	41 kDa	0.35	1.1	[]	4	1	5	0	8	4	5	5	0	6
1069	Eukaryotic translation initiation factor 3 subunit G OS=Homo sapiens GN=EIF3G PE=1 SV=2	EIF3G_HUMAN	36 kDa	0.35	1.1	[]	1	4	6	0	6	4	4	3	0	8
1070	Solute carrier family 2, facilitated glucose transporter member 1 OS=Homo sapiens GN=SLC2A1 PE=1 SV=2	GTR1_HUMAN	54 kDa	0.35	1.2	[]	2	0	3	0	5	2	1	3	0	6
1071	DnaJ homolog subfamily B member 6 OS=Homo sapiens GN=DNAJB6 PE=1 SV=2	DNJB6_HUMAN	36 kDa	0.35	1.2	[]	3	4	3	0	0	2	3	7	0	0
1072	Peptidyl-prolyl cis-trans isomerase FKBP3 OS=Homo sapiens GN=FKBP3 PE=1 SV=1	FKBP3_HUMAN	25 kDa	0.35	1.2	[]	0	6	3	1	0	2	4	3	2	1
1073	LIM and SH3 domain protein 1 OS=Homo sapiens GN=LASP1 PE=1 SV=2	LASP1_HUMAN	30 kDa	0.35	1.2	[]	2	0	4	0	5	1	2	4	0	6
1074	Polymerase delta-interacting protein 3 OS=Homo sapiens GN=POLDIP3 PE=1 SV=1	F6VRR5_HUMAN (+1)	48 kDa	0.35	1.2	[]	1	8	2	0	0	1	6	6	0	0
1075	High mobility group protein HMGI-C OS=Homo sapiens GN=HMGA2 PE=1 SV=1	HMGA2_HUMAN	12 kDa	0.35	1.1	[]	4	6	4	0	0	5	7	3	1	0
1076	Phosphatidylinositol 4-phosphate 5-kinase type-1 alpha OS=Homo sapiens GN=PIP5K1A PE=1 SV=2	A6PW57_HUMAN	61 kDa	0.35	1.2	[]	3	7	2	0	0	3	7	4	0	0
1077	Phosphodiesterase OS=Homo sapiens GN=PDE1C PE=1 SV=1	A0A0A0MS69_HUMAN (+1)	87 kDa	0.35	1.2	[]	3	8	1	0	0	2	5	7	0	0
1078	Eukaryotic translation initiation factor 1A, X-chromosomal OS=Homo sapiens GN=EIF1AX PE=1 SV=2	IF1AX_HUMAN	16 kDa	0.35	1.2	[]	2	7	3	0	0	3	5	6	0	0
1079	Eukaryotic translation elongation factor 1 epsilon-1 OS=Homo sapiens GN=EEF1E1 PE=1 SV=1	MCA3_HUMAN	20 kDa	0.35	1.2	[]	5	5	3	0	0	6	4	3	0	2
1080	Tyrosine-protein phosphatase non-receptor type 14 OS=Homo sapiens GN=PTPN14 PE=1 SV=2	PTN14_HUMAN	135 kDa	0.35	0.8	[]	15	6	11	0	0	15	5	6	0	0
1081	Activating signal cointegrator 1 complex subunit 3 OS=Homo sapiens GN=ASCC3 PE=1 SV=3	ASCC3_HUMAN	251 kDa	0.35	1	[]	9	6	31	0	8	12	21	19	0	3
1082	ESF1 homolog OS=Homo sapiens GN=ESF1 PE=1 SV=1	ESF1_HUMAN	99 kDa	0.35	1	[]	17	19	18	0	0	17	21	17	0	0
1083	AP-3 complex subunit delta-1 OS=Homo sapiens GN=AP3D1 PE=1 SV=1	AP3D1_HUMAN	130 kDa	0.35	0.9	[]	126	107	127	0	18	101	120	111	0	9
1084	THO complex subunit 6 homolog OS=Homo sapiens GN=THOC6 PE=1 SV=1	THOC6_HUMAN	38 kDa	0.35	1	[]	27	20	31	0	0	24	28	26	0	0
1085	Exosome complex component RRP4 (Fragment) OS=Homo sapiens GN=EXOSC2 PE=1 SV=1	EXOS2_HUMAN	33 kDa	0.36	0.7	[]	1	4	2	0	2	1	4	1	0	0
1086	Uncharacterized protein OS=Homo sapiens PE=4 SV=1	A0A087WV05_HUMAN (+1)	13 kDa	0.36	0.7	[]	1	1	7	0	0	2	2	2	0	0
1087	Kelch domain-containing protein 4 OS=Homo sapiens GN=KLHDC4 PE=1 SV=1	KLDC4_HUMAN	58 kDa	0.36	0.7	[]	0	9	0	0	0	1	2	3	0	0
1088	TAR DNA-binding protein 43 (Fragment) OS=Homo sapiens GN=TARDBP PE=1 SV=1	A0A087WX29_HUMAN (+1)	27 kDa	0.36	0.8	[]	6	1	11	0	6	4	6	7	0	2
1089	Disks large homolog 5 (Fragment) OS=Homo sapiens GN=DLG5 PE=1 SV=1	DLG5_HUMAN	214 kDa	0.36	1	[]	48	19	53	0	1	31	46	42	0	0
1090	1-phosphatidylinositol 4,5-bisphosphate phosphodiesterase beta-4 OS=Homo sapiens GN=PLCB4 PE=1 SV=3	PLCB4_HUMAN	134 kDa	0.36	0.9	[]	23	27	21	0	0	22	23	16	0	0
1091	Splicing factor 3B subunit 2 OS=Homo sapiens GN=SF3B2 PE=1 SV=1	SF3B2_HUMAN	100 kDa	0.36	1	[]	34	38	26	0	1	27	35	34	0	2
1092	Na(+)/H(+) exchange regulatory cofactor NHE-RF2 OS=Homo sapiens GN=SLC9A3R2 PE=1 SV=2	NHRF2_HUMAN	37 kDa	0.36	1	[]	28	23	25	0	0	21	30	25	0	0
1093	Sphingosine-1-phosphate lyase 1 OS=Homo sapiens GN=SGPL1 PE=1 SV=3	SGPL1_HUMAN	64 kDa	0.36	1	[]	56	51	54	0	0	54	50	53	0	0
1094	Ubiquitin carboxyl-terminal hydrolase 10 OS=Homo sapiens GN=USP10 PE=1 SV=2	UBP10_HUMAN	87 kDa	0.36	0.8	[]	8	3	12	0	19	6	7	12	0	10
1095	Transcription initiation factor TFIID subunit 5 OS=Homo sapiens GN=TAF5 PE=1 SV=3	TAF5_HUMAN	87 kDa	0.36	0.8	[]	21	1	20	0	0	15	13	7	0	0
1096	Cluster of Dynein light chain 1, cytoplasmic OS=Homo sapiens GN=DYNLL1 PE=1 SV=1 (DYL1_HUMAN)	DYL1_HUMAN [2]	10 kDa	0.36	0.8	[]	13	7	8	0	5	6	12	9	0	0
1096.1	Dynein light chain 2, cytoplasmic OS=Homo sapiens GN=DYNLL2 PE=1 SV=1	DYL2_HUMAN	10 kDa	0.47	0.8	[]	5.3842	2.5895	1.9869	0	0	1.5895	3.5895	2.9869	0	0
1096.2	Dynein light chain 1, cytoplasmic OS=Homo sapiens GN=DYNLL1 PE=1 SV=1	DYL1_HUMAN	10 kDa	0.47	0.8	[]	7.6158	4.4105	6.0131	0	4.2053	4.4105	8.4105	6.0131	0	0
1097	T-complex protein 1 subunit zeta OS=Homo sapiens GN=CCT6A PE=1 SV=3	TCPZ_HUMAN	58 kDa	0.36	0.8	[]	1	10	12	1	9	8	7	8	0	4
1098	Formin-like protein 3 OS=Homo sapiens GN=FMNL3 PE=1 SV=3	FMNL3_HUMAN	117 kDa	0.36	1	[]	19.172	15.715	14.258	0	0	12.715	18.715	16.715	0	1.5431
1099	Peptidyl-prolyl cis-trans isomerase-like 4 OS=Homo sapiens GN=PPIL4 PE=1 SV=1	PPIL4_HUMAN	57 kDa	0.36	1	[]	19	16	14	0	0	23	14	13	0	0
1100	Cluster of Serine/threonine-protein phosphatase PP1-beta catalytic subunit OS=Homo sapiens GN=PPP1CB PE=1 SV=3 (PP1B_HUMAN)	PP1B_HUMAN [3]	37 kDa	0.36	0.9	[]	46	39	49	0	14	40	47	38	0	6
1100.1	Serine/threonine-protein phosphatase PP1-beta catalytic subunit OS=Homo sapiens GN=PPP1CB PE=1 SV=3	PP1B_HUMAN	37 kDa	0.28	0.8	[]	25.515	22.569	25.3	0	4.3653	20.569	20.988	20.569	0	3
1100.2	Serine/threonine-protein phosphatase PP1-alpha catalytic subunit OS=Homo sapiens GN=PPP1CA PE=1 SV=1	PP1A_HUMAN	38 kDa	0.39	0.9	[]	10.902	8.4668	13.434	0	6.5825	9.6681	13.218	9.4668	0	2
1100.3	Serine/threonine-protein phosphatase PP1-gamma catalytic subunit OS=Homo sapiens GN=PPP1CC PE=1 SV=1	PP1G_HUMAN	37 kDa	0.44	1	[]	9.5829	7.9641	10.266	0	3.0521	9.7628	12.793	7.9641	0	1
1101	THO complex subunit 2 OS=Homo sapiens GN=THOC2 PE=1 SV=2	THOC2_HUMAN	183 kDa	0.36	1	[]	79	42	74	0	0	65	64	60	0	0
1102	Lupus La protein OS=Homo sapiens GN=SSB PE=1 SV=2	LA_HUMAN	47 kDa	0.36	0.8	[]	2	9	8	0	6	4	8	6	0	2
1103	CCAAT/enhancer-binding protein zeta OS=Homo sapiens GN=CEBPZ PE=1 SV=3	CEBPZ_HUMAN	121 kDa	0.36	0.8	[]	10	14	10	0	0	9	8	11	0	0
1104	Cluster of Palladin OS=Homo sapiens GN=PALLD PE=1 SV=3 (PALLD_HUMAN)	PALLD_HUMAN [2]	151 kDa	0.36	0.9	[]	5	46	17	7	74	21	12	18	6	75
1104.1	Palladin OS=Homo sapiens GN=PALLD PE=1 SV=3	PALLD_HUMAN	151 kDa	0.36	0.9	[]	5	45.93	16.982	7	73.877	20.965	11.965	17.965	6	74.842
1104.2	Palladin (Fragment) OS=Homo sapiens GN=PALLD PE=1 SV=1	D6RBB1_HUMAN	10 kDa	1	INF	[]	0	0	0	0	0	0	0	0	0	0
1105	Dynein light chain roadblock-type 1 OS=Homo sapiens GN=DYNLRB1 PE=1 SV=3	DLRB1_HUMAN	11 kDa	0.36	0.8	[]	7	2	8	0	0	4	4	5	0	0
1106	E3 ubiquitin-protein ligase MYCBP2 OS=Homo sapiens GN=MYCBP2 PE=1 SV=3	MYCB2_HUMAN	510 kDa	0.36	1	[]	35	31	26	0	1	40	29	23	0	0
1107	RNA-binding protein 14 OS=Homo sapiens GN=RBM14 PE=1 SV=2	RBM14_HUMAN	69 kDa	0.37	1	[]	18	39	32	7	17	22	32	38	6	13
1108	Splicing factor 45 OS=Homo sapiens GN=RBM17 PE=1 SV=1	SPF45_HUMAN	45 kDa	0.37	0.9	[]	22	33	15	0	4	17	19	22	1	5
1109	U4/U6 small nuclear ribonucleoprotein Prp3 OS=Homo sapiens GN=PRPF3 PE=1 SV=2	PRPF3_HUMAN	78 kDa	0.37	0.9	[]	23	32	20	0	0	15	22	28	0	0
1110	TATA-binding protein-associated factor 2N OS=Homo sapiens GN=TAF15 PE=1 SV=1	RBP56_HUMAN	62 kDa	0.37	0.7	[]	0.7041	2.7041	2.7041	0	3.7041	1.7041	0.7041	1.7041	0	2.7041
1111	Zinc finger Ran-binding domain-containing protein 2 OS=Homo sapiens GN=ZRANB2 PE=1 SV=2	ZRAB2_HUMAN	37 kDa	0.37	0.7	[]	1	2	7	0	0	0	3	3	0	1
1112	Translation initiation factor IF-3, mitochondrial OS=Homo sapiens GN=MTIF3 PE=1 SV=4	IF3M_HUMAN	32 kDa	0.37	0.7	[]	2	5	3	0	0	1	4	2	0	0
1113	Mediator complex subunit 22 OS=Homo sapiens GN=MED22 PE=1 SV=1	Q5T8T7_HUMAN	16 kDa	0.37	0.7	[]	3	6	1	0	0	1	3	3	0	0
1114	SAGA-associated factor 29 OS=Homo sapiens GN=SGF29 PE=1 SV=1	SGF29_HUMAN	33 kDa	0.37	0.7	[]	2	4	4	0	0	4	2	1	0	0
1115	U4/U6 small nuclear ribonucleoprotein Prp4 OS=Homo sapiens GN=PRPF4 PE=1 SV=2	PRP4_HUMAN	58 kDa	0.37	1	[]	32	34	20	0	1	26	30	30	0	0
1116	Galectin-1 OS=Homo sapiens GN=LGALS1 PE=1 SV=2	LEG1_HUMAN	15 kDa	0.37	0.8	[]	2	3	13	0	0	6	1	7	0	0
1117	40S ribosomal protein S3 OS=Homo sapiens GN=RPS3 PE=1 SV=2	RS3_HUMAN	27 kDa	0.37	0.9	[]	20	24	31	3	20	24	23	23	3	13
1118	BAG family molecular chaperone regulator 2 OS=Homo sapiens GN=BAG2 PE=1 SV=1	BAG2_HUMAN	24 kDa	0.37	1	[]	10	10	11	1	6	8	16	11	1	3
1119	Cell division cycle 5-like protein OS=Homo sapiens GN=CDC5L PE=1 SV=2	CDC5L_HUMAN	92 kDa	0.38	1	[]	79	66	65	0	8	58	79	69	0	4
1120	THO complex subunit 4 OS=Homo sapiens GN=ALYREF PE=1 SV=3	THOC4_HUMAN	27 kDa	0.38	1	[]	6	8	7	4	11	3	6	5	8	15
1121	CCR4-NOT transcription complex subunit 1 OS=Homo sapiens GN=CNOT1 PE=1 SV=2	CNOT1_HUMAN	267 kDa	0.38	0.5	[]	0	0	0	0	3.8624	0	0	0	0	2
1122	Extended synaptotagmin-2 (Fragment) OS=Homo sapiens GN=ESYT2 PE=1 SV=1	H7BXI1_HUMAN	98 kDa	0.38	0.5	[]	3	0	1	0	0	2	0	0	0	0
1123	Erythrocyte band 7 integral membrane protein OS=Homo sapiens GN=STOM PE=1 SV=3	STOM_HUMAN	32 kDa	0.38	0.5	[]	2	0	2	0	0	0	1	1	0	0
1124	WASH complex subunit 5 OS=Homo sapiens GN=WASHC5 PE=1 SV=1	WASC5_HUMAN	134 kDa	0.38	0.5	[]	0	0	0	0	4	0	1	0	0	1
1125	Survival motor neuron protein OS=Homo sapiens GN=SMN1 PE=1 SV=1	E7EQZ4_HUMAN (+1)	32 kDa	0.38	0.5	[]	1	3	0	0	0	0	1	0	0	1
1126	Q96GE4	Q96GE4-DECOY	?	0.38	0.5	[]	2	1	1	0	0	1	0	1	0	0
1127	Serine/threonine-protein phosphatase 6 regulatory subunit 1 OS=Homo sapiens GN=PPP6R1 PE=1 SV=5	PP6R1_HUMAN	97 kDa	0.38	0.5	[]	0	0	0	0	4	0	0	0	0	2
1128	RNA polymerase-associated protein RTF1 homolog OS=Homo sapiens GN=RTF1 PE=1 SV=4	RTF1_HUMAN	80 kDa	0.38	0.5	[]	0	0	4	0	0	1	1	0	0	0
1129	Tyrosine--tRNA ligase, cytoplasmic OS=Homo sapiens GN=YARS PE=1 SV=4	SYYC_HUMAN	59 kDa	0.38	0.5	[]	0	0	0	0	4	0	0	0	0	2
1130	Trinucleotide repeat-containing gene 6A protein OS=Homo sapiens GN=TNRC6A PE=1 SV=2	TNR6A_HUMAN	210 kDa	0.38	0.5	[]	0	0	0	0	4	0	0	0	0	2
1131	Heterogeneous nuclear ribonucleoprotein U-like protein 2 OS=Homo sapiens GN=HNRNPUL2 PE=1 SV=1	HNRL2_HUMAN	85 kDa	0.38	0.5	[]	0	1	0	0	3	0	1	0	0	1
1132	Lipoamide acyltransferase component of branched-chain alpha-keto acid dehydrogenase complex, mitochondrial OS=Homo sapiens GN=DBT PE=1 SV=3	ODB2_HUMAN (+1)	53 kDa	0.38	0.5	[]	0	0	0	0	4	0	0	0	0	2
1133	Apoptosis-stimulating of p53 protein 2 OS=Homo sapiens GN=TP53BP2 PE=1 SV=2	ASPP2_HUMAN	126 kDa	0.38	0.5	[]	0	0	0	0	4	0	0	0	0	2
1134	BRISC and BRCA1-A complex member 1 OS=Homo sapiens GN=BABAM1 PE=1 SV=1	BABA1_HUMAN (+1)	37 kDa	0.38	0.5	[]	2	2	0	0	0	0	2	0	0	0
1135	E3 ubiquitin-protein ligase RING2 OS=Homo sapiens GN=RNF2 PE=1 SV=1	RING2_HUMAN (+1)	38 kDa	0.38	0.5	[]	1	3	0	0	0	0	0	2	0	0
1136	Ribonuclease P/MRP protein subunit POP5 OS=Homo sapiens GN=POP5 PE=1 SV=1	POP5_HUMAN	19 kDa	0.38	0.5	[]	0	3	1	0	0	0	1	1	0	0
1137	Interferon-induced protein with tetratricopeptide repeats 2 OS=Homo sapiens GN=IFIT2 PE=1 SV=1	A0A087X279_HUMAN (+1)	56 kDa	0.38	0.5	[]	0	0	1	0	3	1	0	0	0	1
1138	Mediator of RNA polymerase II transcription subunit 10 OS=Homo sapiens GN=MED10 PE=1 SV=1	MED10_HUMAN	16 kDa	0.38	0.5	[]	3	1	0	0	0	1	1	0	0	0
1139	Transcription factor SPT20 homolog OS=Homo sapiens GN=SUPT20H PE=1 SV=1	F6S7C4_HUMAN (+2)	80 kDa	0.38	0.5	[]	2	1	1	0	0	1	0	1	0	0
1140	Pre-mRNA-splicing factor 38A OS=Homo sapiens GN=PRPF38A PE=1 SV=1	PR38A_HUMAN	37 kDa	0.38	0.5	[]	1	1	2	0	0	1	0	0	0	1
1141	Tumor necrosis factor receptor superfamily member 4 OS=Homo sapiens GN=TNFRSF4 PE=1 SV=1	TNR4_HUMAN	29 kDa	0.38	0.5	[]	2	1	1	0	0	1	1	0	0	0
1142	Ras-related protein Rab-5C OS=Homo sapiens GN=RAB5C PE=1 SV=2	RAB5C_HUMAN	23 kDa	0.38	0.5	[]	1	0	1	0	2	0	0	1	0	1
1143	Heterogeneous nuclear ribonucleoprotein A0 OS=Homo sapiens GN=HNRNPA0 PE=1 SV=1	ROA0_HUMAN	31 kDa	0.38	1	[]	4	10	5	0	16	8	7	9	0	12
1144	Segment polarity protein dishevelled homolog DVL-2 OS=Homo sapiens GN=DVL2 PE=1 SV=1	DVL2_HUMAN	79 kDa	0.38	1	[]	15.516	11.543	32.516	0	20.973	11.516	25.516	26.059	0	17.543
1145	Protein arginine N-methyltransferase 5 OS=Homo sapiens GN=PRMT5 PE=1 SV=4	ANM5_HUMAN	73 kDa	0.38	0.8	[]	6	9	4	0	0	7	6	2	0	0
1146	Ubinuclein-1 OS=Homo sapiens GN=UBN1 PE=1 SV=2	UBN1_HUMAN	122 kDa	0.38	0.8	[]	11	0	8	0	0	7	5	3	0	0
1147	Gamma-interferon-inducible protein 16 OS=Homo sapiens GN=IFI16 PE=1 SV=3	IF16_HUMAN	88 kDa	0.38	0.9	[]	69	98	59	0	3	77	61	68	0	0
1148	Serine/threonine-protein phosphatase PGAM5, mitochondrial OS=Homo sapiens GN=PGAM5 PE=1 SV=2	PGAM5_HUMAN	32 kDa	0.38	0.9	[]	21	28	22	0	8	18	24	21	0	6
1149	Putative ATP-dependent RNA helicase DHX57 OS=Homo sapiens GN=DHX57 PE=1 SV=2	DHX57_HUMAN	156 kDa	0.38	0.8	[]	1.1266	1.1266	2.1266	0	6.1266	0	2.2533	3.1266	0	3
1150	Protein argonaute-2 OS=Homo sapiens GN=AGO2 PE=1 SV=3	AGO2_HUMAN	97 kDa	0.38	0.8	[]	0	0	0.60594	1	9.2416	1	0	2.2119	0	5
1151	Exosome complex component RRP40 OS=Homo sapiens GN=EXOSC3 PE=1 SV=3	EXOS3_HUMAN	30 kDa	0.38	0.7	[]	1	4	3	2	1	0	2	2	3	1
1152	Exosome complex component RRP46 OS=Homo sapiens GN=EXOSC5 PE=1 SV=1	EXOS5_HUMAN (+1)	25 kDa	0.38	0.7	[]	2	4	3	0	2	1	3	4	0	0
1153	Serine/threonine-protein phosphatase 2A 65 kDa regulatory subunit A alpha isoform OS=Homo sapiens GN=PPP2R1A PE=1 SV=4	2AAA_HUMAN (+1)	65 kDa	0.38	0.7	[]	2	5	4	0	0	3	3	2	0	0
1154	Dimethyladenosine transferase 1, mitochondrial OS=Homo sapiens GN=TFB1M PE=1 SV=1	TFB1M_HUMAN	40 kDa	0.38	1	[]	8	14	11	0	0	6	13	15	0	0
1155	RNA-binding motif protein, X chromosome OS=Homo sapiens GN=RBMX PE=1 SV=3	RBMX_HUMAN	42 kDa	0.38	0.9	[]	8	14	13	0	13	5	12	13	1	10
1156	NF-kappa-B-activating protein OS=Homo sapiens GN=NKAP PE=1 SV=1	NKAP_HUMAN	47 kDa	0.38	1	[]	12	8	12	0	0	15	10	8	0	0
1157	Segment polarity protein dishevelled homolog DVL-3 OS=Homo sapiens GN=DVL3 PE=1 SV=2	DVL3_HUMAN	78 kDa	0.38	0.9	[]	17.275	7.4568	24.275	0	19.818	11.275	20.275	17.732	0	10.457
1158	Cluster of Mitogen-activated protein kinase kinase kinase kinase 4 OS=Homo sapiens GN=MAP4K4 PE=1 SV=1 (A0A0D9SEY1_HUMAN)	A0A0D9SEY1_HUMAN [5]	151 kDa	0.39	1	[]	13	20	21	0	2	12	23	17	0	4
1158.1	Misshapen-like kinase 1 OS=Homo sapiens GN=MINK1 PE=1 SV=2	MINK1_HUMAN	150 kDa	0.46	1.4	[]	0.97974	1.6329	0.97974	0	0	1.3063	1.3063	1.3063	0	1
1158.2	Mitogen-activated protein kinase kinase kinase kinase 4 OS=Homo sapiens GN=MAP4K4 PE=1 SV=1	A0A0D9SEY1_HUMAN (+1)	151 kDa	0.5	1	[]	6.5011	8.671	10.496	0	0.83534	4.8389	11.831	7.834	0	1.4975
1158.3	Mitogen-activated protein kinase kinase kinase kinase 4 OS=Homo sapiens GN=MAP4K4 PE=1 SV=1	E7EN19_HUMAN (+1)	145 kDa	0.51	1	[]	5.5191	9.6961	9.5241	0	0.83808	5.8548	9.863	7.8597	0	1.5025
1159	AP-2 complex subunit sigma OS=Homo sapiens GN=AP2S1 PE=1 SV=1	M0QYZ2_HUMAN	19 kDa	0.39	1	[]	20	16	18	0	2	15	24	17	0	0
1160	Cluster of Heterogeneous nuclear ribonucleoproteins C1/C2 OS=Homo sapiens GN=HNRNPC PE=1 SV=1 (B2R5W2_HUMAN)	B2R5W2_HUMAN [6]	32 kDa	0.39	1	[]	6	12	15	1	21	9	13	13	1	19
1160.1	Heterogeneous nuclear ribonucleoproteins C1/C2 OS=Homo sapiens GN=HNRNPC PE=1 SV=1	G3V2Q1_HUMAN (+1)	34 kDa	0.39	1	[]	3	6	7	0.5	10.5	3	7.5	7	0.5	9.5
1160.2	Heterogeneous nuclear ribonucleoproteins C1/C2 OS=Homo sapiens GN=HNRNPC PE=1 SV=1	B2R5W2_HUMAN (+3)	32 kDa	0.44	1	[]	3	6	8	0.5	10.5	6	5.5	6	0.5	9.5
1161	Tudor domain-containing protein 3 OS=Homo sapiens GN=TDRD3 PE=1 SV=1	TDRD3_HUMAN	73 kDa	0.39	1	[]	1	2	8	5	14	1	6	3	5	16
1162	Heterogeneous nuclear ribonucleoprotein F OS=Homo sapiens GN=HNRNPF PE=1 SV=3	HNRPF_HUMAN	46 kDa	0.39	0.8	[]	7.2002	10.301	10.701	0	11.2	7.7007	9.7007	12.701	0	2.6001
1163	Exocyst complex component 1 OS=Homo sapiens GN=EXOC1 PE=1 SV=4	EXOC1_HUMAN	102 kDa	0.39	0.8	[]	6	4	10	0	0	11	3	2	0	0
1164	60S ribosomal protein L18a OS=Homo sapiens GN=RPL18A PE=1 SV=2	RL18A_HUMAN	21 kDa	0.39	0.9	[]	12	12	19	1	16	12	12	14	0	14
1165	Junctophilin-2 OS=Homo sapiens GN=JPH2 PE=1 SV=2	JPH2_HUMAN	74 kDa	0.39	1	[]	19	19	15	0	0	16	16	21	0	0
1166	Nck-associated protein 1 OS=Homo sapiens GN=NCKAP1 PE=1 SV=1	NCKP1_HUMAN	129 kDa	0.39	1	[]	30	21	22	0	0	18	22	31	0	1
1167	Cluster of 60S ribosomal protein L10 OS=Homo sapiens GN=RPL10 PE=1 SV=4 (RL10_HUMAN)	RL10_HUMAN [2]	25 kDa	0.39	0.9	[]	49	37	49	0	17	49	39	38	0	10
1167.1	60S ribosomal protein L10 OS=Homo sapiens GN=RPL10 PE=1 SV=2	F8W7C6_HUMAN	19 kDa	0.41	0.9	[]	16.78	13.783	17.579	0	5.7925	17.381	12.984	12.585	0	3.7956
1167.2	60S ribosomal protein L10 OS=Homo sapiens GN=RPL10 PE=1 SV=4	RL10_HUMAN	25 kDa	0.46	0.9	[]	32.22	23.217	31.421	0	11.208	31.619	26.016	25.415	0	6.2044
1168	Dolichyl-diphosphooligosaccharide--protein glycosyltransferase subunit STT3B OS=Homo sapiens GN=STT3B PE=1 SV=1	STT3B_HUMAN	94 kDa	0.39	0.8	[]	8	14	6	0	2	9	9	6	0	1
1169	Ribosome biogenesis protein BRX1 homolog OS=Homo sapiens GN=BRIX1 PE=1 SV=2	BRX1_HUMAN	41 kDa	0.39	0.8	[]	6	6	16	0	2	5	10	8	0	2
1170	Histone deacetylase 1 OS=Homo sapiens GN=HDAC1 PE=1 SV=1	HDAC1_HUMAN	55 kDa	0.39	0.8	[]	0.73938	9.4788	1	0	0	1.3697	4.3697	3.7394	0	0
1171	TAF5-like RNA polymerase II p300/CBP-associated factor-associated factor 65 kDa subunit 5L OS=Homo sapiens GN=TAF5L PE=1 SV=1	TAF5L_HUMAN	66 kDa	0.39	0.7	[]	6	5	1	0	0	7	1	1	0	0
1172	Dipeptidyl peptidase 1 OS=Homo sapiens GN=CTSC PE=1 SV=2	CATC_HUMAN	52 kDa	0.4	1	[]	9	2	15	0	0	10	12	5	0	0
1173	Guanine nucleotide-binding protein-like 3 OS=Homo sapiens GN=GNL3 PE=1 SV=2	GNL3_HUMAN	62 kDa	0.4	1	[]	30	26	32	0	3	34	28	27	0	0
1174	Putative RNA-binding protein Luc7-like 2 OS=Homo sapiens GN=LUC7L2 PE=1 SV=2	LC7L2_HUMAN	47 kDa	0.4	1	[]	69.681	41.327	67.707	0	3.1896	60.086	60.301	53.112	0	2
1175	General transcription factor IIH subunit 3 (Fragment) OS=Homo sapiens GN=GTF2H3 PE=1 SV=1	F5GWD3_HUMAN (+1)	29 kDa	0.4	1	[]	9	8	8	0	0	11	7	8	0	0
1176	Transcription factor A, mitochondrial OS=Homo sapiens GN=TFAM PE=1 SV=1	TFAM_HUMAN	29 kDa	0.4	1	[]	8	10	7	0	0	8	9	9	0	0
1177	Cluster of Cytoplasmic FMR1-interacting protein 1 OS=Homo sapiens GN=CYFIP1 PE=1 SV=1 (CYFP1_HUMAN)	CYFP1_HUMAN [2]	145 kDa	0.4	0.9	[]	36	30	33	0	8	26	37	29	0	3
1177.1	Cytoplasmic FMR1-interacting protein 1 OS=Homo sapiens GN=CYFIP1 PE=1 SV=1	CYFP1_HUMAN	145 kDa	0.44	0.9	[]	33.576	28.538	31.576	0	7.8074	24.692	35.576	27.653	0	2.923
1177.2	Cytoplasmic FMR1-interacting protein 2 OS=Homo sapiens GN=CYFIP2 PE=1 SV=1	E7EVJ5_HUMAN	143 kDa	0.54	0.8	[]	2.4237	1.4623	1.4237	0	0	1.3082	1.4237	1.3467	0	0
1178	60S ribosomal protein L10a OS=Homo sapiens GN=RPL10A PE=1 SV=2	RL10A_HUMAN	25 kDa	0.4	1	[]	25	18	22	2	23	24	19	23	3	19
1179	Arginine and glutamate-rich protein 1 OS=Homo sapiens GN=ARGLU1 PE=1 SV=1	ARGL1_HUMAN	33 kDa	0.4	0.8	[]	10	8	10	0	3	7	10	8	0	1
1180	Cluster of RNA-binding protein 39 OS=Homo sapiens GN=RBM39 PE=1 SV=2 (RBM39_HUMAN)	RBM39_HUMAN [2]	59 kDa	0.4	1	[]	53	50	52	0	6	44	56	53	0	2
1180.1	RNA-binding protein 39 OS=Homo sapiens GN=RBM39 PE=1 SV=2	RBM39_HUMAN	59 kDa	0.27	1	[]	40.609	35.009	38.409	0	4.8015	35.009	44.21	40.009	0	1.6005
1180.2	RNA-binding protein 39 OS=Homo sapiens GN=RBM39 PE=1 SV=1	G3XAC6_HUMAN	48 kDa	0.31	0.8	[]	12.391	14.991	13.591	0	1.1985	8.9914	11.79	12.991	0	0.39951
1181	Cluster of Prelamin-A/C OS=Homo sapiens GN=LMNA PE=1 SV=1 (LMNA_HUMAN)	LMNA_HUMAN [2]	74 kDa	0.4	1	[]	11	5	27	3	1	20	4	16	3	4
1181.1	Prelamin-A/C OS=Homo sapiens GN=LMNA PE=1 SV=1	Q5TCI8_HUMAN	56 kDa	0.45	1.2	[]	0.88609	0.63292	4.4051	0	0	3.7722	0	2.519	0.25317	0.37975
1181.2	Prelamin-A/C OS=Homo sapiens GN=LMNA PE=1 SV=1	LMNA_HUMAN	74 kDa	0.46	1	[]	10.114	4.3671	22.595	2.8734	0.87342	16.228	3.6202	13.481	2.7468	3.6202
1182	40S ribosomal protein S9 OS=Homo sapiens GN=RPS9 PE=1 SV=1	A0A024R4M0_HUMAN (+1)	23 kDa	0.4	0.9	[]	21	27	22	0	16	23	19	22	1	11
1183	Ras-related protein Rab-10 OS=Homo sapiens GN=RAB10 PE=1 SV=1	RAB10_HUMAN	23 kDa	0.4	0.6	[]	2	0	0	0	3.301	1	1	0	0	1
1184	Protein ELYS OS=Homo sapiens GN=AHCTF1 PE=1 SV=3	ELYS_HUMAN	253 kDa	0.4	0.6	[]	0	0	0	2	3	0	0	0	1	2
1185	Utrophin OS=Homo sapiens GN=UTRN PE=1 SV=2	UTRO_HUMAN	394 kDa	0.4	0.6	[]	0	2	3	0	0	1	0	2	0	0
1186	Anillin OS=Homo sapiens GN=ANLN PE=1 SV=2	ANLN_HUMAN	124 kDa	0.4	0.6	[]	0	0	0	2	3	0	0	0	1	2
1187	Kinesin-1 heavy chain OS=Homo sapiens GN=KIF5B PE=1 SV=1	KINH_HUMAN	110 kDa	0.4	0.6	[]	0	0	0	0	5	0	0	0	0	3
1188	Coatomer subunit epsilon OS=Homo sapiens GN=COPE PE=1 SV=3	COPE_HUMAN (+1)	34 kDa	0.4	0.6	[]	2	1	1	0	1	0	0	1	1	1
1189	Nuclear pore complex protein Nup214 OS=Homo sapiens GN=NUP214 PE=1 SV=2	NU214_HUMAN	214 kDa	0.4	0.6	[]	0	0	0	0	5	0	0	0	0	3
1190	SAP30-binding protein (Fragment) OS=Homo sapiens GN=SAP30BP PE=1 SV=1	J3QLH3_HUMAN (+3)	28 kDa	0.4	0.6	[]	1	4	0	0	0	2	1	0	0	0
1191	Tripeptidyl-peptidase 1 OS=Homo sapiens GN=TPP1 PE=1 SV=2	TPP1_HUMAN	61 kDa	0.4	0.6	[]	1	0	4	0	0	2	1	0	0	0
1192	Smad nuclear-interacting protein 1 OS=Homo sapiens GN=SNIP1 PE=1 SV=1	SNIP1_HUMAN	46 kDa	0.4	0.6	[]	3	2	0	0	0	1	1	1	0	0
1193	28S ribosomal protein S23, mitochondrial OS=Homo sapiens GN=MRPS23 PE=1 SV=1	J3QLR8_HUMAN (+1)	18 kDa	0.4	0.6	[]	2	2	1	0	0	1	2	0	0	0
1194	General transcription factor IIH subunit 5 OS=Homo sapiens GN=GTF2H5 PE=1 SV=1	TF2H5_HUMAN	8 kDa	0.4	0.6	[]	2	1	2	0	0	1	1	1	0	0
1195	Histone chaperone ASF1A OS=Homo sapiens GN=ASF1A PE=1 SV=1	ASF1A_HUMAN	23 kDa	0.4	0.6	[]	2	1	2	0	0	3	0	0	0	0
1196	Cytohesin-2 OS=Homo sapiens GN=CYTH2 PE=1 SV=1	A0A0D9SFG6_HUMAN (+1)	47 kDa	0.4	0.6	[]	2	0	3	0	0	1	1	1	0	0
1197	Ubiquitin carboxyl-terminal hydrolase 7 OS=Homo sapiens GN=USP7 PE=1 SV=2	UBP7_HUMAN	128 kDa	0.4	0.6	[]	0	3	2	0	0	1	2	0	0	0
1198	Dual specificity protein kinase CLK3 OS=Homo sapiens GN=CLK3 PE=1 SV=3	CLK3_HUMAN	74 kDa	0.4	0.6	[]	2	1	2	0	0	1	1	1	0	0
1199	Dolichol-phosphate mannosyltransferase subunit 1 OS=Homo sapiens GN=DPM1 PE=1 SV=1	DPM1_HUMAN (+1)	30 kDa	0.4	0.6	[]	1	0	2	1	1	0	1	1	1	0
1200	Caveolin-1 OS=Homo sapiens GN=CAV1 PE=1 SV=4	CAV1_HUMAN	20 kDa	0.4	1	[]	8	5	4	0	5	11	6	4	0	2
1201	Vang-like protein 1 OS=Homo sapiens GN=VANGL1 PE=1 SV=1	VANG1_HUMAN	60 kDa	0.4	1	[]	19	15	12	0	0	13	14	19	0	0
1202	CXXC-type zinc finger protein 1 OS=Homo sapiens GN=CXXC1 PE=1 SV=2	CXXC1_HUMAN	76 kDa	0.4	0.8	[]	8	10	4	0	0	8	5	5	0	0
1203	Serine/arginine repetitive matrix protein 1 OS=Homo sapiens GN=SRRM1 PE=1 SV=1	A9Z1X7_HUMAN	103 kDa	0.4	0.9	[]	30	27	17	0	1	33	16	17	0	0
1204	5'-3' exoribonuclease 1 OS=Homo sapiens GN=XRN1 PE=1 SV=1	XRN1_HUMAN	194 kDa	0.4	1	[]	10	8	26	1	41	12	27	22	0	23
1205	Rab11 family-interacting protein 1 OS=Homo sapiens GN=RAB11FIP1 PE=1 SV=3	RFIP1_HUMAN	137 kDa	0.4	0.7	[]	0	10.682	3	0	0	0.34124	4	5.3412	0	0
1206	UPF0488 protein C8orf33 OS=Homo sapiens GN=C8orf33 PE=1 SV=1	CH033_HUMAN	25 kDa	0.4	0.8	[]	3	7	3	0	0	1	4	5	0	0
1207	Neuropathy target esterase OS=Homo sapiens GN=PNPLA6 PE=1 SV=2	PLPL6_HUMAN	150 kDa	0.4	0.8	[]	2	5	6	0	0	4	4	2	0	0
1208	Cluster of Transcription activator BRG1 OS=Homo sapiens GN=SMARCA4 PE=1 SV=1 (A0A0A0MT49_HUMAN)	A0A0A0MT49_HUMAN [2]	189 kDa	0.41	0.9	[]	32	28	16	0	0	25	23	19	0	0
1208.1	Probable global transcription activator SNF2L2 OS=Homo sapiens GN=SMARCA2 PE=1 SV=2	SMCA2_HUMAN	181 kDa	0.44	0.9	[]	11.528	9.9776	6.427	0	0	7.6517	9.7529	6.427	0	0
1208.2	Transcription activator BRG1 OS=Homo sapiens GN=SMARCA4 PE=1 SV=1	A0A0A0MT49_HUMAN	189 kDa	0.47	0.9	[]	20.472	18.022	9.573	0	0	17.348	13.247	12.573	0	0
1209	Probable ATP-dependent RNA helicase DDX5 OS=Homo sapiens GN=DDX5 PE=1 SV=1	DDX5_HUMAN	69 kDa	0.41	0.9	[]	17.991	35.073	34.53	3	21.182	21.534	27.163	35.249	1	13.733
1210	SRSF protein kinase 2 OS=Homo sapiens GN=SRPK2 PE=1 SV=3	SRPK2_HUMAN	78 kDa	0.41	1	[]	10.268	21.113	12.268	0	0	7.268	18.113	17.691	0	1
1211	Fibroblast growth factor OS=Homo sapiens GN=FGF2 PE=1 SV=1	A0A087WUF6_HUMAN (+1)	31 kDa	0.41	1	[]	10	2	8	0	0	9	6	6	0	0
1212	Guanine nucleotide-binding protein-like 3-like protein OS=Homo sapiens GN=GNL3L PE=1 SV=1	GNL3L_HUMAN	66 kDa	0.41	0.8	[]	12	12	9	0	0	10	10	8	0	0
1213	Ribosome biogenesis regulatory protein homolog OS=Homo sapiens GN=RRS1 PE=1 SV=2	RRS1_HUMAN	41 kDa	0.41	1.1	[]	6	6	6	0	1	7	5	8	0	0
1214	Pleckstrin homology-like domain family B member 1 OS=Homo sapiens GN=PHLDB1 PE=1 SV=1	PHLB1_HUMAN	151 kDa	0.41	0.9	[]	6	4	13	0	21	3	8	5	1	21
1215	PHD finger-like domain-containing protein 5A OS=Homo sapiens GN=PHF5A PE=1 SV=1	PHF5A_HUMAN	12 kDa	0.41	1.1	[]	5	7	6	0	0	6	6	7	0	0
1216	Spermatogenesis-associated serine-rich protein 2 OS=Homo sapiens GN=SPATS2 PE=1 SV=1	SPAS2_HUMAN	60 kDa	0.41	0.9	[]	18	15	13	1	20	12	14	19	1	13
1217	Desmoplakin OS=Homo sapiens GN=DSP PE=1 SV=3	DESP_HUMAN	332 kDa	0.41	0.8	[]	1	3	2	0	8	8	0	2	0	1
1218	Mediator of RNA polymerase II transcription subunit 4 OS=Homo sapiens GN=MED4 PE=1 SV=1	MED4_HUMAN	30 kDa	0.41	0.8	[]	4	9	1	0	0	4	4	3	0	0
1219	40S ribosomal protein S29 OS=Homo sapiens GN=RPS29 PE=1 SV=2	RS29_HUMAN	7 kDa	0.41	1.1	[]	5	5	4	2	1	4	6	4	3	1
1220	La-related protein 7 OS=Homo sapiens GN=LARP7 PE=1 SV=1	LARP7_HUMAN	67 kDa	0.41	1.1	[]	5	3	8	0	1	4	7	7	0	0
1221	Splicing factor 3B subunit 3 OS=Homo sapiens GN=SF3B3 PE=1 SV=4	SF3B3_HUMAN	136 kDa	0.41	0.9	[]	54	51	52	0	6	38	62	45	0	2
1222	40S ribosomal protein S14 OS=Homo sapiens GN=RPS14 PE=1 SV=3	RS14_HUMAN	16 kDa	0.42	1	[]	31	37	41	6	18	31	37	36	11	13
1223	Polymerase I and transcript release factor OS=Homo sapiens GN=PTRF PE=1 SV=1	PTRF_HUMAN	43 kDa	0.42	1	[]	88	64	72	0	9	79	70	72	0	1
1224	ATP-dependent RNA helicase DHX29 OS=Homo sapiens GN=DHX29 PE=1 SV=2	DHX29_HUMAN	155 kDa	0.42	1	[]	31.873	39.873	59.873	0	51.873	31.873	58.747	54.873	0	29
1225	Mediator of RNA polymerase II transcription subunit 19 OS=Homo sapiens GN=MED19 PE=1 SV=1	J3KR33_HUMAN (+1)	26 kDa	0.42	1.1	[]	5	5	6	0	0	9	5	3	0	0
1226	Protein tweety homolog 3 OS=Homo sapiens GN=TTYH3 PE=1 SV=3	TTYH3_HUMAN	58 kDa	0.42	1.1	[]	5	2	9	0	0	4	7	6	0	0
1227	Hornerin OS=Homo sapiens GN=HRNR PE=1 SV=2	HORN_HUMAN (+1)	282 kDa	0.42	1.1	[]	2	4	3	0	6	8	4	2	1	1
1228	Methionine aminopeptidase 2 OS=Homo sapiens GN=METAP2 PE=1 SV=1	MAP2_HUMAN	53 kDa	0.42	1.1	[]	0	13	2	0	0	6	5	5	0	0
1229	60S ribosomal protein L11 OS=Homo sapiens GN=RPL11 PE=1 SV=2	RL11_HUMAN	20 kDa	0.42	0.9	[]	14	12	13	1	6	10	11	12	1	6
1230	High mobility group protein B1 OS=Homo sapiens GN=HMGB1 PE=1 SV=3	HMGB1_HUMAN	25 kDa	0.42	1	[]	3.4616	20.846	12.923	0	0.92319	11.923	13.923	11.923	0	0
1231	Unconventional myosin-Ie OS=Homo sapiens GN=MYO1E PE=1 SV=2	MYO1E_HUMAN	127 kDa	0.42	0.7	[]	2	1	3	0	0	3	0	0	0	1
1232	ATP-citrate synthase OS=Homo sapiens GN=ACLY PE=1 SV=3	ACLY_HUMAN	121 kDa	0.42	0.7	[]	0	0	0	0	6	0	0	0	0	4
1233	Protein CASC3 OS=Homo sapiens GN=CASC3 PE=1 SV=2	CASC3_HUMAN	76 kDa	0.42	0.7	[]	0	0	0	1	5	0	0	0	1	3
1234	DnaJ homolog subfamily C member 16 OS=Homo sapiens GN=DNAJC16 PE=2 SV=3	DJC16_HUMAN (+2)	91 kDa	0.42	0.7	[]	0	1	5	0	0	0	2	2	0	0
1235	Interferon-induced GTP-binding protein Mx2 OS=Homo sapiens GN=MX2 PE=1 SV=1	MX2_HUMAN	82 kDa	0.42	0.7	[]	2	0	4	0	0	4	0	0	0	0
1236	FERM domain-containing protein 5 OS=Homo sapiens GN=FRMD5 PE=1 SV=1	B5MC67_HUMAN (+3)	59 kDa	0.42	0.7	[]	1	5	0	0	0	1	2	1	0	0
1237	Transcription initiation factor TFIID subunit 7 OS=Homo sapiens GN=TAF7 PE=1 SV=1	TAF7_HUMAN	40 kDa	0.42	0.7	[]	3	1	2	0	0	1	3	0	0	0
1238	Nucleolar protein 16 OS=Homo sapiens GN=NOP16 PE=1 SV=2	NOP16_HUMAN	21 kDa	0.42	1	[]	13	13	10	0	1	10	13	13	0	1
1239	Histone-lysine N-methyltransferase NSD3 OS=Homo sapiens GN=NSD3 PE=1 SV=1	NSD3_HUMAN	162 kDa	0.42	0.8	[]	9	11	5	0	0	5	8	8	0	0
1240	U3 small nucleolar ribonucleoprotein protein MPP10 OS=Homo sapiens GN=MPHOSPH10 PE=1 SV=2	MPP10_HUMAN	79 kDa	0.42	1	[]	31	18	26	0	0	21	27	25	0	0
1241	Cluster of Kinesin-like protein OS=Homo sapiens GN=KIF13B PE=1 SV=1 (E7ERX9_HUMAN)	E7ERX9_HUMAN [3]	84 kDa	0.42	0.9	[]	1.0649	3.0649	2.0974	1	7.0974	1.0649	2.0649	2.0974	1	6.0325
1241.1	Kinesin-like protein OS=Homo sapiens GN=KIF13B PE=1 SV=1	E7ERX9_HUMAN (+1)	84 kDa	0.48	0.8	[]	1.0164	3.0164	2.0247	1	4.278	0	2.0164	2.0247	1	4.0082
1241.2	Kinesin-like protein KIF13A OS=Homo sapiens GN=KIF13A PE=1 SV=2	KI13A_HUMAN	202 kDa	0.62	1	[]	0	0	0	0	2.8194	0.79521	0	0	0	2.0242
1242	SMARCD2 protein OS=Homo sapiens GN=SMARCD2 PE=1 SV=1	B9EGA3_HUMAN (+2)	56 kDa	0.42	0.9	[]	3.8744	5.8744	4.8744	0	0	3.8744	3.8744	4.7489	0	0
1243	Cluster of FERM domain-containing protein 6 OS=Homo sapiens GN=FRMD6 PE=1 SV=1 (G3V4T7_HUMAN)	G3V4T7_HUMAN [2]	63 kDa	0.42	0.9	[]	30	12	28	0	0	29	17	16	0	0
1243.1	FERM domain-containing protein 6 OS=Homo sapiens GN=FRMD6 PE=1 SV=1	G3V4T7_HUMAN	63 kDa	0.46	0.9	[]	13.47	6.047	13.47	0	0	13.47	7.9646	7.4234	0	0
1243.2	FERM domain-containing protein 6 OS=Homo sapiens GN=FRMD6 PE=1 SV=1	FRMD6_HUMAN	72 kDa	0.48	0.9	[]	16.53	5.953	14.53	0	0	15.53	9.0354	8.5766	0	0
1244	Protein DEK OS=Homo sapiens GN=DEK PE=1 SV=1	DEK_HUMAN	43 kDa	0.42	0.9	[]	39	41	26	0	0	41	27	27	0	0
1245	Cleavage and polyadenylation specificity factor subunit 6 OS=Homo sapiens GN=CPSF6 PE=1 SV=2	CPSF6_HUMAN (+1)	59 kDa	0.42	0.9	[]	13	9	13	0	1	11	9	11	0	0
1246	Histone H1x OS=Homo sapiens GN=H1FX PE=1 SV=1	H1X_HUMAN	22 kDa	0.42	0.9	[]	12	9	12	1	2	13	7	8	1	2
1247	Brain-specific angiogenesis inhibitor 1-associated protein 2 OS=Homo sapiens GN=BAIAP2 PE=1 SV=1	BAIP2_HUMAN	61 kDa	0.42	1	[]	25	30	18	0	1	15	29	28	0	0
1248	40S ribosomal protein S8 OS=Homo sapiens GN=RPS8 PE=1 SV=2	RS8_HUMAN	24 kDa	0.43	1	[]	40	45	52	2	20	42	50	47	1	12
1249	Eukaryotic translation initiation factor 4 gamma 2 OS=Homo sapiens GN=EIF4G2 PE=1 SV=1	IF4G2_HUMAN	102 kDa	0.43	0.9	[]	19	13	32	0	31	14	27	24	0	20
1250	CD2-associated protein OS=Homo sapiens GN=CD2AP PE=1 SV=1	CD2AP_HUMAN	71 kDa	0.43	1.1	[]	0	0	0	0	12	0	0	0	1	12
1251	PDZ domain-containing protein 11 OS=Homo sapiens GN=PDZD11 PE=1 SV=2	PDZ11_HUMAN	16 kDa	0.43	1.1	[]	1	6	5	0	0	2	6	5	0	0
1252	Splicing factor 3B subunit 4 OS=Homo sapiens GN=SF3B4 PE=1 SV=1	SF3B4_HUMAN	44 kDa	0.43	0.8	[]	7	12	7	0	0	5	10	7	0	0
1253	Isoleucine--tRNA ligase, cytoplasmic OS=Homo sapiens GN=IARS PE=1 SV=2	SYIC_HUMAN	145 kDa	0.43	1	[]	44	56	22	0	2	55	37	27	0	0
1254	Treacle protein OS=Homo sapiens GN=TCOF1 PE=1 SV=3	TCOF_HUMAN	152 kDa	0.43	0.9	[]	20	7	10	0	0	16	11	5	0	0
1255	Probable 28S rRNA (cytosine(4447)-C(5))-methyltransferase OS=Homo sapiens GN=NOP2 PE=1 SV=2	NOP2_HUMAN	89 kDa	0.43	1.1	[]	1	3	5	0	2	2	4	4	0	2
1256	RNA-binding protein 28 OS=Homo sapiens GN=RBM28 PE=1 SV=3	RBM28_HUMAN	86 kDa	0.43	1.1	[]	1	6	4	0	0	3	4	5	0	0
1257	Protein FAM76A OS=Homo sapiens GN=FAM76A PE=2 SV=1	FA76A_HUMAN	35 kDa	0.43	0.8	[]	5.3914	5	5.3914	0	0	4.3914	4.3914	4.3914	0	0
1258	Putative methyltransferase C9orf114 OS=Homo sapiens GN=C9orf114 PE=1 SV=3	CI114_HUMAN	42 kDa	0.43	0.8	[]	7	4	5	0	0	5	3	5	0	0
1259	Methylosome protein 50 OS=Homo sapiens GN=WDR77 PE=1 SV=1	MEP50_HUMAN	37 kDa	0.43	0.8	[]	6	7	3	0	0	4	5	4	0	0
1260	Probable dimethyladenosine transferase OS=Homo sapiens GN=DIMT1 PE=1 SV=1	DIM1_HUMAN	35 kDa	0.43	1	[]	15	21	16	0	0	17	19	15	0	0
1261	PDZ and LIM domain protein 5 OS=Homo sapiens GN=PDLIM5 PE=1 SV=5	PDLI5_HUMAN	64 kDa	0.43	0.9	[]	4	5	8	1	20	6	3	8	3	13
1262	Mediator of RNA polymerase II transcription subunit 20 OS=Homo sapiens GN=MED20 PE=1 SV=1	MED20_HUMAN	23 kDa	0.43	1.1	[]	3	6	1	0	0	4	4	3	0	0
1263	40S ribosomal protein S20 OS=Homo sapiens GN=RPS20 PE=1 SV=1	RS20_HUMAN	13 kDa	0.43	1	[]	7	9	10	3	3	9	9	7	4	3
1264	Transcription initiation factor TFIID subunit 1 OS=Homo sapiens GN=TAF1 PE=1 SV=2	TAF1_HUMAN	213 kDa	0.43	1	[]	11	1	20	0	0	15	10	7	0	0
1265	U5 small nuclear ribonucleoprotein 40 kDa protein OS=Homo sapiens GN=SNRNP40 PE=1 SV=1	SNR40_HUMAN	39 kDa	0.43	1	[]	20	23	26	0	0	19	26	22	0	0
1266	60S ribosomal protein L30 OS=Homo sapiens GN=RPL30 PE=1 SV=2	RL30_HUMAN	13 kDa	0.44	0.9	[]	17	19	18	0	8	14	18	18	0	5
1267	A-kinase anchor protein 17A OS=Homo sapiens GN=AKAP17A PE=1 SV=2	AK17A_HUMAN	81 kDa	0.44	1	[]	19	15	16	0	0	17	14	18	0	0
1268	Zinc finger CCCH domain-containing protein 18 OS=Homo sapiens GN=ZC3H18 PE=1 SV=1	E7ERS3_HUMAN (+1)	109 kDa	0.44	1.1	[]	3	3	3	0	0	3	3	4	0	0
1269	WD repeat-containing protein 61 OS=Homo sapiens GN=WDR61 PE=1 SV=1	WDR61_HUMAN	34 kDa	0.44	1.1	[]	0	1	8	0	0	1	2	7	0	0
1270	Reticulocalbin-2 OS=Homo sapiens GN=RCN2 PE=1 SV=1	RCN2_HUMAN	37 kDa	0.44	1.1	[]	5	1	3	0	0	4	3	3	0	0
1271	39S ribosomal protein L55, mitochondrial OS=Homo sapiens GN=MRPL55 PE=1 SV=1	RM55_HUMAN	15 kDa	0.44	1.1	[]	4	4	1	0	0	4	3	3	0	0
1272	WD repeat-containing protein 82 OS=Homo sapiens GN=WDR82 PE=1 SV=1	WDR82_HUMAN	35 kDa	0.44	0.7	[]	1	3	2	0	1	1	2	2	0	0
1273	Signal recognition particle receptor subunit alpha OS=Homo sapiens GN=SRPRA PE=1 SV=2	SRPRA_HUMAN	70 kDa	0.44	0.7	[]	2	1	1	0	3	3	1	1	0	0
1274	RNA polymerase-associated protein LEO1 OS=Homo sapiens GN=LEO1 PE=1 SV=1	LEO1_HUMAN	75 kDa	0.44	0.7	[]	0	2	5	0	0	0	3	2	0	0
1275	rRNA-processing protein FCF1 homolog OS=Homo sapiens GN=FCF1 PE=2 SV=1	FCF1_HUMAN (+2)	23 kDa	0.44	0.7	[]	2	2	3	0	0	3	1	1	0	0
1276	Dynein light chain Tctex-type 1 OS=Homo sapiens GN=DYNLT1 PE=1 SV=1	DYLT1_HUMAN	12 kDa	0.44	0.7	[]	3	1	3	0	0	1	2	2	0	0
1277	Mediator of RNA polymerase II transcription subunit 27 OS=Homo sapiens GN=MED27 PE=1 SV=1	MED27_HUMAN	35 kDa	0.44	0.7	[]	2	2	3	0	0	1	2	2	0	0
1278	Replication factor C subunit 2 OS=Homo sapiens GN=RFC2 PE=1 SV=3	RFC2_HUMAN	39 kDa	0.44	0.9	[]	16	11	12	0	0	17	10	7	0	0
1279	Elongation factor 2 OS=Homo sapiens GN=EEF2 PE=1 SV=4	EF2_HUMAN	95 kDa	0.44	0.9	[]	17	12	19.289	1	2	18	12	11	2	2
1280	Far upstream element-binding protein 3 OS=Homo sapiens GN=FUBP3 PE=1 SV=2	FUBP3_HUMAN	62 kDa	0.44	1.3	[]	0	0	1	0	6.7365	1	0	1	0	7.7365
1281	CD44 antigen OS=Homo sapiens GN=CD44 PE=1 SV=3	CD44_HUMAN	82 kDa	0.44	1.1	[]	0	0	5	2	1	3	3	1	1	1
1282	Methionine aminopeptidase 1 OS=Homo sapiens GN=METAP1 PE=1 SV=2	MAP11_HUMAN	43 kDa	0.44	1.1	[]	1	2	5	0	0	1	3	5	0	0
1283	PERQ amino acid-rich with GYF domain-containing protein 2 OS=Homo sapiens GN=GIGYF2 PE=1 SV=1	PERQ2_HUMAN	150 kDa	0.44	1.1	[]	0	0	0	1	7	0	0	0	1	8
1284	28S ribosomal protein S9, mitochondrial OS=Homo sapiens GN=MRPS9 PE=1 SV=2	RT09_HUMAN	46 kDa	0.44	1.1	[]	3	2	2	0	1	2	3	4	0	0
1285	Putative RNA-binding protein Luc7-like 1 OS=Homo sapiens GN=LUC7L PE=1 SV=1	LUC7L_HUMAN	44 kDa	0.44	0.9	[]	31.319	24.673	30.293	0	1.8104	23.914	26.699	26.888	0	1
1286	78 kDa glucose-regulated protein OS=Homo sapiens GN=HSPA5 PE=1 SV=2	GRP78_HUMAN	72 kDa	0.44	0.9	[]	25.959	30.469	28.469	3	38	24.959	20.469	21.469	2	45.49
1287	Paraspeckle component 1 OS=Homo sapiens GN=PSPC1 PE=1 SV=1	PSPC1_HUMAN	59 kDa	0.44	1	[]	5	17	18	0	8	7	15	15	0	10
1288	Calcium homeostasis endoplasmic reticulum protein OS=Homo sapiens GN=CHERP PE=1 SV=3	CHERP_HUMAN	104 kDa	0.44	0.9	[]	33	32	30	0	6	25	34	29	0	3
1289	Serine beta-lactamase-like protein LACTB, mitochondrial OS=Homo sapiens GN=LACTB PE=1 SV=2	LACTB_HUMAN	61 kDa	0.44	0.9	[]	8	12	19	0	1	9	12	13	0	1
1290	WD repeat-containing protein 36 OS=Homo sapiens GN=WDR36 PE=1 SV=1	A0A0A0MTB8_HUMAN (+1)	99 kDa	0.44	0.9	[]	17	16	19	0	0	13	17	16	0	0
1291	DnaJ homolog subfamily B member 1 OS=Homo sapiens GN=DNAJB1 PE=1 SV=4	DNJB1_HUMAN	38 kDa	0.44	1.1	[]	0	2	3	0	2	1	2	2	0	3
1292	Uncharacterized protein C11orf57 OS=Homo sapiens GN=C11orf57 PE=1 SV=2	CK057_HUMAN	34 kDa	0.44	1.1	[]	3	2	2	0	0	4	2	2	0	0
1293	Mediator of RNA polymerase II transcription subunit 28 OS=Homo sapiens GN=MED28 PE=1 SV=1	MED28_HUMAN	20 kDa	0.44	1.1	[]	3	3	1	0	0	3	1	4	0	0
1294	DnaJ homolog subfamily A member 1 OS=Homo sapiens GN=DNAJA1 PE=1 SV=2	DNJA1_HUMAN	45 kDa	0.44	0.9	[]	6	8	12	0	3	9	10	5	0	1
1295	FACT complex subunit SSRP1 OS=Homo sapiens GN=SSRP1 PE=1 SV=1	SSRP1_HUMAN	81 kDa	0.44	1	[]	4	3	21	0	0	7	10	10	0	1
1296	Calponin OS=Homo sapiens GN=CNN2 PE=1 SV=1	B4DDF4_HUMAN (+2)	33 kDa	0.45	0.8	[]	2	1	4.6008	0	10.601	5	0	4	0	6
1297	Protein disulfide-isomerase A5 OS=Homo sapiens GN=PDIA5 PE=1 SV=1	PDIA5_HUMAN	60 kDa	0.45	1	[]	12	19	15	0	0	10	14	21	0	0
1298	DDRGK domain-containing protein 1 OS=Homo sapiens GN=DDRGK1 PE=1 SV=2	DDRGK_HUMAN	36 kDa	0.45	1.2	[]	3	2	1	0	0	5	2	0	0	0
1299	Mediator of RNA polymerase II transcription subunit 21 OS=Homo sapiens GN=MED21 PE=1 SV=1	F5H872_HUMAN (+1)	17 kDa	0.45	1.2	[]	2	3	1	0	0	3	2	2	0	0
1300	Beta-1,3-galactosyltransferase 6 OS=Homo sapiens GN=B3GALT6 PE=1 SV=2	B3GT6_HUMAN	37 kDa	0.45	1	[]	11	7	9	0	0	15	5	7	0	0
1301	Ribosome biogenesis protein WDR12 OS=Homo sapiens GN=WDR12 PE=1 SV=2	WDR12_HUMAN	48 kDa	0.45	0.8	[]	2	3	3	0	0	4	1	1	0	0
1302	Cathepsin B OS=Homo sapiens GN=CTSB PE=1 SV=3	CATB_HUMAN	38 kDa	0.45	0.8	[]	4	0	3	0	1	3	1	1	0	1
1303	Chromobox protein homolog 1 (Fragment) OS=Homo sapiens GN=CBX1 PE=1 SV=1	CBX3_HUMAN	21 kDa	0.45	0.8	[]	1	4	2	0	1	2	3	1	0	0
1304	NSFL1 cofactor p47 OS=Homo sapiens GN=NSFL1C PE=1 SV=2	NSF1C_HUMAN	41 kDa	0.45	0.8	[]	0	0	0	0	8	0	0	0	0	6
1305	Protein Red OS=Homo sapiens GN=IK PE=1 SV=3	RED_HUMAN	66 kDa	0.45	0.8	[]	0	3	5	0	0	3	2	1	0	0
1306	Lysosome membrane protein 2 OS=Homo sapiens GN=SCARB2 PE=1 SV=2	SCRB2_HUMAN	54 kDa	0.45	0.8	[]	6	0	2	0	0	2	3	1	0	0
1307	Exosome complex component RRP42 OS=Homo sapiens GN=EXOSC7 PE=1 SV=3	EXOS7_HUMAN	32 kDa	0.45	0.8	[]	1	2	3	0	2	1	2	3	0	0
1308	Cluster of Tubulin alpha chain OS=Homo sapiens GN=TUBA1C PE=1 SV=1 (F5H5D3_HUMAN)	F5H5D3_HUMAN [4]	58 kDa	0.45	0.9	[]	62	52	62	4	95	54	64	61	6	67
1308.1	Tubulin alpha-4A chain OS=Homo sapiens GN=TUBA4A PE=1 SV=1	TBA4A_HUMAN	50 kDa	0.21	0.8	[]	22.476	18.586	20.085	0.42801	34.358	18.693	22.225	19.549	0.42801	17.59
1308.2	Tubulin alpha chain OS=Homo sapiens GN=TUBA1C PE=1 SV=1	F5H5D3_HUMAN (+1)	58 kDa	0.4	1	[]	28.249	22.857	30.855	2.6774	44.393	25.213	29.748	30.32	4.1766	35.847
1308.3	Tubulin alpha-1A chain OS=Homo sapiens GN=TUBA1A PE=1 SV=1	TBA1A_HUMAN	50 kDa	0.48	1	[]	11.275	10.557	11.06	0.89455	16.249	10.093	12.027	11.131	1.3954	13.562
1309	Heterogeneous nuclear ribonucleoproteins A2/B1 OS=Homo sapiens GN=HNRNPA2B1 PE=1 SV=2	ROA2_HUMAN	37 kDa	0.45	0.9	[]	10.572	31.144	26.572	10	33.144	11.572	18.572	27.572	10	37.572
1310	Xin actin-binding repeat-containing protein 2 OS=Homo sapiens GN=XIRP2 PE=1 SV=2	XIRP2_HUMAN	382 kDa	0.45	1.2	[]	1	2	1	0	1	2	2	1	0	1
1311	Afadin OS=Homo sapiens GN=AFDN PE=1 SV=2	A8MQ02_HUMAN (+2)	202 kDa	0.45	1.2	[]	0	0	0	2	3	0	0	0	2	4
1312	MORC family CW-type zinc finger protein 2 OS=Homo sapiens GN=MORC2 PE=1 SV=2	MORC2_HUMAN	118 kDa	0.45	1.2	[]	1	4	0	0	0	0	3	3	0	0
1313	G kinase-anchoring protein 1 OS=Homo sapiens GN=GKAP1 PE=1 SV=1	B4DXS0_HUMAN (+1)	14 kDa	0.45	1.2	[]	1	2	2	0	0	1	3	1	0	1
1314	Heterogeneous nuclear ribonucleoprotein D-like OS=Homo sapiens GN=HNRNPDL PE=1 SV=1	A0A087WUK2_HUMAN (+1)	40 kDa	0.45	0.8	[]	0	8.3203	5.3203	0	5.3203	2.3203	6.3203	6.3203	0	0.64061
1315	Coiled-coil domain-containing protein 86 OS=Homo sapiens GN=CCDC86 PE=1 SV=1	CCD86_HUMAN	40 kDa	0.45	0.8	[]	9	6	3	1	0	5	5	6	0	0
1316	40S ribosomal protein S23 OS=Homo sapiens GN=RPS23 PE=1 SV=3	RS23_HUMAN	16 kDa	0.45	0.9	[]	56	42	65	1	8	57	49	50	1	6
1317	Protein-glutamine gamma-glutamyltransferase 2 OS=Homo sapiens GN=TGM2 PE=1 SV=2	TGM2_HUMAN	77 kDa	0.45	1	[]	5	8	12	0	0	3	6	16	0	0
1318	Insulin-like growth factor 2 mRNA-binding protein 1 OS=Homo sapiens GN=IGF2BP1 PE=1 SV=2	IF2B1_HUMAN	63 kDa	0.46	1.1	[]	0	1.1259	0	0	3.1259	0	0	0	0	4.5036
1319	60S ribosomal protein L7-like 1 OS=Homo sapiens GN=RPL7L1 PE=1 SV=1	RL7L_HUMAN	29 kDa	0.46	1.2	[]	1	0	3	0	0	1	2	2	0	0
1320	28S ribosomal protein S29, mitochondrial OS=Homo sapiens GN=DAP3 PE=1 SV=1	RT29_HUMAN	46 kDa	0.46	1.2	[]	2	1	1	0	0	1	3	1	0	0
1321	Zinc finger CCCH domain-containing protein 7A OS=Homo sapiens GN=ZC3H7A PE=1 SV=1	Z3H7A_HUMAN	111 kDa	0.46	1.2	[]	0	0	4	0	0	0	1	3	0	1
1322	28S ribosomal protein S7, mitochondrial OS=Homo sapiens GN=MRPS7 PE=1 SV=1	J3QLS3_HUMAN (+1)	32 kDa	0.46	1.2	[]	1	2	1	0	0	1	1	3	0	0
1323	Protein phosphatase 1 regulatory subunit 12C (Fragment) OS=Homo sapiens GN=PPP1R12C PE=1 SV=1	K7EL81_HUMAN (+1)	80 kDa	0.46	1.2	[]	0	2	2	0	0	1	2	2	0	0
1324	39S ribosomal protein L14, mitochondrial OS=Homo sapiens GN=MRPL14 PE=1 SV=1	RM14_HUMAN	16 kDa	0.46	1.2	[]	0	3	0	1	0	1	1	2	1	0
1325	TATA-box-binding protein OS=Homo sapiens GN=TBP PE=1 SV=1	Q32MN6_HUMAN (+1)	32 kDa	0.46	1.2	[]	1	0	3	0	0	3	1	1	0	0
1326	U6 snRNA-associated Sm-like protein LSm3 OS=Homo sapiens GN=LSM3 PE=1 SV=2	LSM3_HUMAN	12 kDa	0.46	1.2	[]	2	1	1	0	0	1	2	2	0	0
1327	U6 snRNA-associated Sm-like protein LSm2 OS=Homo sapiens GN=LSM2 PE=1 SV=1	LSM2_HUMAN	11 kDa	0.46	1.2	[]	1	2	1	0	0	1	1	3	0	0
1328	Q5EG05	Q5EG05-DECOY	?	0.46	1.2	[]	1	2	1	0	0	1	2	2	0	0
1329	Keratin, type I cytoskeletal 18 OS=Homo sapiens GN=KRT18 PE=1 SV=2	K1C18_HUMAN	48 kDa	0.46	0.9	[]	4	5	17	4	14	16	4	10	3	6
1330	40S ribosomal protein S24 OS=Homo sapiens GN=RPS24 PE=1 SV=1	A0A087WUS0_HUMAN (+2)	15 kDa	0.46	0.9	[]	49	37	37	1	10	50	33	30	2	7
1331	Dynamin-binding protein OS=Homo sapiens GN=DNMBP PE=1 SV=1	DNMBP_HUMAN	177 kDa	0.46	1	[]	5	3	5	1	10	10	4	4	1	5
1332	Trifunctional enzyme subunit beta, mitochondrial OS=Homo sapiens GN=HADHB PE=1 SV=3	ECHB_HUMAN (+1)	51 kDa	0.46	0.9	[]	8	2	8	0	2	7	3	7	0	0
1333	Nucleophosmin OS=Homo sapiens GN=NPM1 PE=1 SV=2	NPM_HUMAN	33 kDa	0.46	0.9	[]	44	50	49	0	18	29	53	49	1	15
1334	Calponin-3 OS=Homo sapiens GN=CNN3 PE=1 SV=1	CNN3_HUMAN	36 kDa	0.46	0.8	[]	1	0	3.3992	0	4.3992	1	0	2	0	4
1335	Cluster of Serine/arginine-rich splicing factor 6 OS=Homo sapiens GN=SRSF6 PE=1 SV=2 (SRSF6_HUMAN)	SRSF6_HUMAN [3]	40 kDa	0.46	0.8	[]	1.1853	2.1853	2.1853	0	3.5803	1.1853	1.1853	1.1853	0	3.5803
1335.1	Serine/arginine-rich-splicing factor 4 (Fragment) OS=Homo sapiens GN=SRSF4 PE=1 SV=1	A0A0D9SEM4_HUMAN (+1)	44 kDa	0.52	0	[]	0	0	0	0	1.3951	0	0	0	0	0
1335.2	Serine/arginine-rich splicing factor 6 OS=Homo sapiens GN=SRSF6 PE=1 SV=2	SRSF6_HUMAN	40 kDa	0.56	0.9	[]	1.1853	2.1853	2.1853	0	2.1853	1.1853	1.1853	1.1853	0	3.4353
1336	Myristoylated alanine-rich C-kinase substrate OS=Homo sapiens GN=MARCKS PE=1 SV=4	MARCS_HUMAN	32 kDa	0.46	0.8	[]	0	0	2	6	1	1	1	0	4	1
1337	Partitioning defective 3 homolog OS=Homo sapiens GN=PARD3 PE=1 SV=1	Q5VWU8_HUMAN	110 kDa	0.46	0.8	[]	1	3	4	0	1	0	3	3	0	1
1338	General transcription factor II-I OS=Homo sapiens GN=GTF2I PE=1 SV=2	GTF2I_HUMAN	112 kDa	0.46	0.8	[]	2	2	5	0	0	3	2	2	0	0
1339	HLA class I histocompatibility antigen, B-7 alpha chain OS=Homo sapiens GN=HLA-B PE=1 SV=3	1C07_HUMAN (+5)	41 kDa	0.46	0.8	[]	3	0	5	1	0	2	2	3	0	0
1340	Very-long-chain enoyl-CoA reductase OS=Homo sapiens GN=TECR PE=1 SV=1	TECR_HUMAN	36 kDa	0.46	0.8	[]	2	0	3	0	4	2	2	2	0	1
1341	Thioredoxin-like protein 4A OS=Homo sapiens GN=TXNL4A PE=1 SV=1	TXN4A_HUMAN	17 kDa	0.46	0.8	[]	5	0	4	0	0	3	2	2	0	0
1342	Mortality factor 4-like protein 2 OS=Homo sapiens GN=MORF4L2 PE=1 SV=1	MO4L2_HUMAN (+2)	32 kDa	0.46	0.8	[]	3	3	3	0	0	2	3	2	0	0
1343	Periodic tryptophan protein 1 homolog OS=Homo sapiens GN=PWP1 PE=1 SV=1	PWP1_HUMAN	56 kDa	0.46	1	[]	20	19	18	0	0	16	20	19	0	0
1344	Zinc finger protein 598 OS=Homo sapiens GN=ZNF598 PE=1 SV=1	H3BQQ2_HUMAN (+1)	93 kDa	0.46	1.3	[]	0	0	1	0	2	0	0	0	0	4
1345	Brain acid soluble protein 1 OS=Homo sapiens GN=BASP1 PE=1 SV=2	BASP1_HUMAN	23 kDa	0.46	1.3	[]	0	0	0	3	0	0	0	0	2	2
1346	Zinc finger protein 512B OS=Homo sapiens GN=ZNF512B PE=1 SV=1	Z512B_HUMAN	97 kDa	0.46	1.3	[]	1	1	1	0	0	1	2	1	0	0
1347	Phostensin OS=Homo sapiens GN=PPP1R18 PE=1 SV=1	A0A0G2JHC2_HUMAN (+1)	68 kDa	0.46	1.3	[]	0	0	0	3	0	0	0	0	2	2
1348	Enhancer of mRNA-decapping protein 4 OS=Homo sapiens GN=EDC4 PE=1 SV=1	EDC4_HUMAN	152 kDa	0.46	1.3	[]	0	1	0	0	2	1	0	0	0	3
1349	Rho GTPase-activating protein 29 OS=Homo sapiens GN=ARHGAP29 PE=1 SV=2	RHG29_HUMAN	142 kDa	0.46	1.3	[]	0	0	0	2	1	0	0	0	2	2
1350	28S ribosomal protein S31, mitochondrial OS=Homo sapiens GN=MRPS31 PE=1 SV=3	RT31_HUMAN	45 kDa	0.46	1.3	[]	1	0	1	0	1	0	1	2	0	1
1351	Calreticulin-3 OS=Homo sapiens GN=CALR3 PE=1 SV=2	CALR3_HUMAN	45 kDa	0.46	1.3	[]	1	1	1	0	0	1	2	1	0	0
1352	Peptidylprolyl isomerase OS=Homo sapiens GN=FKBP11 PE=1 SV=1	F8VU90_HUMAN (+1)	20 kDa	0.46	1.3	[]	3	0	0	0	0	2	1	1	0	0
1353	Telomerase-binding protein EST1A OS=Homo sapiens GN=SMG6 PE=1 SV=2	EST1A_HUMAN	160 kDa	0.46	1.3	[]	0	0	2	0	1	0	3	0	0	1
1354	Signal recognition particle receptor subunit beta (Fragment) OS=Homo sapiens GN=SRPRB PE=1 SV=1	H7C4H2_HUMAN (+1)	18 kDa	0.46	1.3	[]	1	1	1	0	0	1	0	0	0	3
1355	HLA class I histocompatibility antigen, B-46 alpha chain (Fragment) OS=Homo sapiens GN=HLA-B PE=1 SV=1	A0A140T953_HUMAN	28 kDa	0.46	1.3	[]	2	0	1	0	0	1	3	0	0	0
1356	Q9Y6D6	Q9Y6D6-DECOY	?	0.46	1.3	[]	1	1	1	0	0	1	0	3	0	0
1357	Q70HW3	Q70HW3-DECOY	?	0.46	1.3	[]	1	0	2	0	0	1	1	2	0	0
1358	High mobility group protein B2 OS=Homo sapiens GN=HMGB2 PE=1 SV=2	HMGB2_HUMAN	24 kDa	0.46	1	[]	5.5384	24.154	10.077	0	0	11.077	15.077	13.077	0	0
1359	40S ribosomal protein S27 OS=Homo sapiens GN=RPS27 PE=1 SV=3	RS27_HUMAN	9 kDa	0.46	0.9	[]	8.4286	9.8571	8.2857	3.5714	3.1429	9	6.1429	6.7143	3	4.1429
1360	PC4 and SFRS1-interacting protein OS=Homo sapiens GN=PSIP1 PE=1 SV=1	PSIP1_HUMAN	60 kDa	0.46	1	[]	33.694	37.694	16	1	0	30	27	27	0	0
1361	THO complex subunit 7 homolog OS=Homo sapiens GN=THOC7 PE=1 SV=3	THOC7_HUMAN	24 kDa	0.46	1	[]	16	7	16	0	0	13	15	10	0	0
1362	40S ribosomal protein S5 OS=Homo sapiens GN=RPS5 PE=1 SV=4	RS5_HUMAN	23 kDa	0.46	0.9	[]	19	24	24	1	4	18	20	21	2	4
1363	Probable ATP-dependent RNA helicase DDX41 OS=Homo sapiens GN=DDX41 PE=1 SV=2	DDX41_HUMAN	70 kDa	0.46	0.9	[]	50	26	42	0	0	40	39	33	0	0
1364	Vesicle-associated membrane protein-associated protein B/C OS=Homo sapiens GN=VAPB PE=1 SV=3	VAPB_HUMAN	27 kDa	0.47	1.4	[]	0	0	0	0	2.2303	0	0	0	1	2.2303
1365	Septin-8 OS=Homo sapiens GN=SEPT8 PE=1 SV=1	A0A087X142_HUMAN (+4)	49 kDa	0.47	1.3	[]	0	0	0	1	1	0	0	1.5905	0	1
1366	P16144	P16144-DECOY	?	0.47	1.5	[]	1	1	0	0	0	2	1	0	0	0
1367	Calcyclin-binding protein OS=Homo sapiens GN=CACYBP PE=1 SV=2	CYBP_HUMAN	26 kDa	0.47	1.5	[]	0	0	0	0	2	0	0	0	0	3
1368	Ribonuclease P protein subunit p25-like protein OS=Homo sapiens GN=RPP25L PE=1 SV=1	RP25L_HUMAN	18 kDa	0.47	1.5	[]	0	2	0	0	0	0	2	1	0	0
1369	Nuclear receptor corepressor 1 OS=Homo sapiens GN=NCOR1 PE=1 SV=2	NCOR1_HUMAN	270 kDa	0.47	1.5	[]	0	0	0	0	2	0	0	0	0	3
1370	Nuclear migration protein nudC OS=Homo sapiens GN=NUDC PE=1 SV=1	NUDC_HUMAN	38 kDa	0.47	1.5	[]	0	0	0	0	2	0	0	1	0	2
1371	NEDD8-conjugating enzyme Ubc12 OS=Homo sapiens GN=UBE2M PE=1 SV=1	UBC12_HUMAN	21 kDa	0.47	1.5	[]	0	0	2	0	0	0	1	2	0	0
1372	Inositol polyphosphate 5-phosphatase OCRL-1 OS=Homo sapiens GN=OCRL PE=1 SV=3	OCRL_HUMAN	104 kDa	0.47	1.5	[]	1	0	1	0	0	2	1	0	0	0
1373	Activated RNA polymerase II transcriptional coactivator p15 OS=Homo sapiens GN=SUB1 PE=1 SV=3	TCP4_HUMAN	14 kDa	0.47	1.5	[]	0	0	1	0	1	1	0	0	0	2
1374	DnaJ homolog subfamily C member 8 OS=Homo sapiens GN=DNAJC8 PE=1 SV=2	DNJC8_HUMAN	30 kDa	0.47	1.5	[]	0	0	2	0	0	0	2	1	0	0
1375	Serine/threonine-protein kinase PAK 2 OS=Homo sapiens GN=PAK2 PE=1 SV=3	PAK2_HUMAN	58 kDa	0.47	1.5	[]	0	0	0	1	1	0	0	0	1	2
1376	Rac GTPase-activating protein 1 (Fragment) OS=Homo sapiens GN=RACGAP1 PE=1 SV=8	F8VRD2_HUMAN (+1)	33 kDa	0.47	1.5	[]	0	1	0	0	1	1	0	0	0	2
1377	Thioredoxin OS=Homo sapiens GN=TXN PE=1 SV=3	THIO_HUMAN	12 kDa	0.47	1.5	[]	0	1	0	1	0	0	0	2	1	0
1378	Probable ATP-dependent RNA helicase DDX28 OS=Homo sapiens GN=DDX28 PE=1 SV=2	DDX28_HUMAN	60 kDa	0.47	1.5	[]	0	2	0	0	0	0	1	2	0	0
1379	Protein dpy-30 homolog OS=Homo sapiens GN=DPY30 PE=1 SV=1	DPY30_HUMAN	11 kDa	0.47	1.5	[]	1	1	0	0	0	0	1	2	0	0
1380	Calnexin OS=Homo sapiens GN=CANX PE=1 SV=2	CALX_HUMAN	68 kDa	0.47	1.5	[]	0	0	0	1	1	0	0	0	1	2
1381	Transcriptional activator protein Pur-beta OS=Homo sapiens GN=PURB PE=1 SV=3	PURB_HUMAN	33 kDa	0.47	1.5	[]	0	1	0	0	1	0	1	2	0	0
1382	Protein moonraker OS=Homo sapiens GN=KIAA0753 PE=1 SV=3	MOONR_HUMAN	109 kDa	0.47	1.5	[]	0	0	2	0	0	1	1	1	0	0
1383	Transformation/transcription domain-associated protein OS=Homo sapiens GN=TRRAP PE=1 SV=3	F2Z2U4_HUMAN	436 kDa	0.47	0.9	[]	13	13	8	0	0	17	10	3	0	0
1384	PHD finger protein 3 (Fragment) OS=Homo sapiens GN=PHF3 PE=1 SV=8	PHF3_HUMAN	229 kDa	0.47	0.9	[]	10	29	8	0	0	6	22	13	0	1
1385	Cluster of Mediator of RNA polymerase II transcription subunit 31 OS=Homo sapiens GN=MED31 PE=1 SV=1 (MED31_HUMAN)	MED31_HUMAN [2]	16 kDa	0.47	0.8	[]	4	6	0	0	0	2	1	5	0	0
1385.1	Mediator of RNA polymerase II transcription subunit 31 OS=Homo sapiens GN=MED31 PE=1 SV=1	I3L2J1_HUMAN	7 kDa	0.53	0.3	[]	0	1.9851	0	0	0	0	0	0.65672	0	0
1385.2	Mediator of RNA polymerase II transcription subunit 31 OS=Homo sapiens GN=MED31 PE=1 SV=1	MED31_HUMAN	16 kDa	0.55	1	[]	3.0149	4.0149	0	0	0	1.6716	1	4.3433	0	0
1386	Importin subunit beta-1 OS=Homo sapiens GN=KPNB1 PE=1 SV=2	IMB1_HUMAN	97 kDa	0.47	0.8	[]	2	3	1	0	4	0	3	4	0	1
1387	Fatty acid synthase OS=Homo sapiens GN=FASN PE=1 SV=1	A0A0U1RQF0_HUMAN (+1)	273 kDa	0.47	0.8	[]	0	1	0	0	9	0	0	0	0	8
1388	DNA-directed RNA polymerase I subunit RPA12 OS=Homo sapiens GN=ZNRD1 PE=2 SV=1	RPA12_HUMAN	14 kDa	0.47	0.8	[]	4	2	4	0	0	2	5	1	0	0
1389	Mediator of RNA polymerase II transcription subunit 23 OS=Homo sapiens GN=MED23 PE=1 SV=2	MED23_HUMAN (+1)	156 kDa	0.47	0.9	[]	10	8	4	0	0	6	7	6	0	0
1390	Small nuclear ribonucleoprotein Sm D3 OS=Homo sapiens GN=SNRPD3 PE=1 SV=1	SMD3_HUMAN	14 kDa	0.47	0.9	[]	7	7	6	0	2	6	7	6	0	0
1391	60S ribosomal protein L27 OS=Homo sapiens GN=RPL27 PE=1 SV=2	RL27_HUMAN	16 kDa	0.47	1	[]	17	17	21	2	12	15	17	15	3	16
1392	Eukaryotic translation initiation factor 3 subunit I OS=Homo sapiens GN=EIF3I PE=1 SV=1	EIF3I_HUMAN	37 kDa	0.47	1	[]	3	9	17	1	7	7	12	13	0	4
1393	Exocyst complex component 4 OS=Homo sapiens GN=EXOC4 PE=1 SV=1	EXOC4_HUMAN	111 kDa	0.47	1	[]	8	6	6	0	0	7	6	7	0	0
1394	ATP-dependent RNA helicase DHX8 OS=Homo sapiens GN=DHX8 PE=1 SV=1	DHX8_HUMAN (+1)	139 kDa	0.47	1.9	[]	0	0	0.093555	1	0	0	2.0936	0	0	0
1395	Transcription regulator protein BACH2 OS=Homo sapiens GN=BACH2 PE=1 SV=1	BACH2_HUMAN	93 kDa	0.47	2	[]	0	1	0	0	0	0	2	0	0	0
1396	Q5JXJ0	Q5JXJ0-DECOY	?	0.47	2	[]	0	1	0	0	0	0	0	2	0	0
1397	RNA-binding protein 43 OS=Homo sapiens GN=RBM43 PE=2 SV=1	RBM43_HUMAN	41 kDa	0.47	2	[]	1	0	0	0	0	2	0	0	0	0
1398	Serine/threonine-protein phosphatase 6 regulatory subunit 2 OS=Homo sapiens GN=PPP6R2 PE=1 SV=2	PP6R2_HUMAN (+1)	105 kDa	0.47	2	[]	0	0	0	0	1	0	0	0	0	2
1399	Deubiquitinating protein VCIP135 OS=Homo sapiens GN=VCPIP1 PE=1 SV=2	VCIP1_HUMAN	134 kDa	0.47	2	[]	0	0	0	0	1	0	0	0	0	2
1400	La-related protein 4B (Fragment) OS=Homo sapiens GN=LARP4B PE=1 SV=1	H0Y4V9_HUMAN (+2)	37 kDa	0.47	2	[]	0	0	0	0	1	0	0	0	0	2
1401	Cornifin-A OS=Homo sapiens GN=SPRR1A PE=1 SV=2	SPR1A_HUMAN (+1)	10 kDa	0.47	2	[]	1	0	0	0	0	2	0	0	0	0
1402	Ankyrin-3 OS=Homo sapiens GN=ANK3 PE=1 SV=3	ANK3_HUMAN	480 kDa	0.47	2	[]	0	1	0	0	0	2	0	0	0	0
1403	Protein transport protein Sec31A OS=Homo sapiens GN=SEC31A PE=1 SV=1	H7BXG7_HUMAN	106 kDa	0.47	2	[]	0	0	0	0	1	0	0	0	0	2
1404	Cathepsin K OS=Homo sapiens GN=CTSK PE=1 SV=1	CATK_HUMAN	37 kDa	0.47	2	[]	1	0	0	0	0	2	0	0	0	0
1405	A0A0J9YXN7	A0A0J9YXN7-DECOY	?	0.47	2	[]	1	0	0	0	0	2	0	0	0	0
1406	Polyhomeotic-like protein 2 OS=Homo sapiens GN=PHC2 PE=1 SV=1	A0A0A0MSI2_HUMAN (+2)	88 kDa	0.47	0.9	[]	9	9	5	0	0	6	8	6	0	0
1407	Talin-1 OS=Homo sapiens GN=TLN1 PE=1 SV=3	TLN1_HUMAN	270 kDa	0.47	0.9	[]	18	10	45	0	70	27	23	36	0	45
1408	Ubiquitin-fold modifier 1 OS=Homo sapiens GN=UFM1 PE=1 SV=1	UFM1_HUMAN	9 kDa	0.48	1	[]	7	7	4	0	1	6	6	7	0	0
1409	28S ribosomal protein S18b, mitochondrial OS=Homo sapiens GN=MRPS18B PE=1 SV=1	RT18B_HUMAN	29 kDa	0.48	1	[]	7	6	5	0	1	3	4	10	0	2
1410	DNA topoisomerase 1 OS=Homo sapiens GN=TOP1 PE=1 SV=2	TOP1_HUMAN	91 kDa	0.48	0.9	[]	67	43	75	0	0	61	54	55	0	0
1411	Cluster of Sister chromatid cohesion protein PDS5 homolog B OS=Homo sapiens GN=PDS5B PE=1 SV=1 (PDS5B_HUMAN)	PDS5B_HUMAN [2]	165 kDa	0.48	0.9	[]	19	32	12	0	0	17	23	17	0	0
1411.1	Sister chromatid cohesion protein PDS5 homolog B OS=Homo sapiens GN=PDS5B PE=1 SV=1	PDS5B_HUMAN	165 kDa	0.51	0.9	[]	18.767	30.651	11.767	0	0	16.884	21.942	16.942	0	0
1411.2	Sister chromatid cohesion protein PDS5 homolog A OS=Homo sapiens GN=PDS5A PE=1 SV=1	PDS5A_HUMAN	151 kDa	0.73	0.8	[]	0	1.3488	0	0	0	0	1.0581	0	0	0
1412	Abl interactor 2 OS=Homo sapiens GN=ABI2 PE=1 SV=1	A0A0C4DG21_HUMAN (+4)	55 kDa	0.48	0.8	[]	7.0045	1.6697	2.6697	0	0	3.0045	3.6697	2.0045	0	0
1413	Mediator of RNA polymerase II transcription subunit 16 OS=Homo sapiens GN=MED16 PE=1 SV=2	MED16_HUMAN	97 kDa	0.48	0.8	[]	4	5	2	0	0	3	2	4	0	0
1414	U2 small nuclear ribonucleoprotein A' OS=Homo sapiens GN=SNRPA1 PE=1 SV=2	RU2A_HUMAN	28 kDa	0.48	0.8	[]	4	3	3	0	1	2	4	3	0	0
1415	Small nuclear ribonucleoprotein E OS=Homo sapiens GN=SNRPE PE=1 SV=1	RUXE_HUMAN	11 kDa	0.48	0.8	[]	5	3	2	0	1	2	4	2	0	1
1416	60S ribosomal protein L12 OS=Homo sapiens GN=RPL12 PE=1 SV=1	RL12_HUMAN	18 kDa	0.48	0.9	[]	14	10	16	2	8	15	12	11	1	6
1417	pre-rRNA processing protein FTSJ3 OS=Homo sapiens GN=FTSJ3 PE=1 SV=2	SPB1_HUMAN	97 kDa	0.48	1	[]	18	13	19	0	0	19	13	16	0	0
1418	Multiple myeloma tumor-associated protein 2 OS=Homo sapiens GN=MMTAG2 PE=1 SV=1	MMTA2_HUMAN	29 kDa	0.48	0.9	[]	11	8	16	0	2	12	11	10	0	0
1419	Trifunctional enzyme subunit alpha, mitochondrial OS=Homo sapiens GN=HADHA PE=1 SV=2	ECHA_HUMAN	83 kDa	0.48	0.9	[]	13	7	15	0	2	14	9	9	0	1
1420	Cluster of Casein kinase I isoform delta OS=Homo sapiens GN=CSNK1D PE=1 SV=2 (H7BYT1_HUMAN)	H7BYT1_HUMAN [3]	49 kDa	0.48	1	[]	13	11	10	0	0	11	10	12	0	0
1420.1	Casein kinase I isoform delta OS=Homo sapiens GN=CSNK1D PE=1 SV=2	H7BYT1_HUMAN (+1)	49 kDa	0.49	0.9	[]	8.9894	9.3916	7.7937	0	0	8.3916	7.5926	8.3916	0	0
1420.2	Casein kinase I isoform epsilon OS=Homo sapiens GN=CSNK1E PE=1 SV=1	KC1E_HUMAN	47 kDa	0.54	1.1	[]	4.0106	1.6084	2.2063	0	0	2.6084	2.4074	3.6084	0	0
1421	Cleavage and polyadenylation specificity factor subunit 2 OS=Homo sapiens GN=CPSF2 PE=1 SV=2	CPSF2_HUMAN	88 kDa	0.48	1	[]	14	19	16	0	0	9	20	18	0	0
1422	U3 small nucleolar ribonucleoprotein protein IMP4 (Fragment) OS=Homo sapiens GN=IMP4 PE=1 SV=1	E7ENR5_HUMAN (+2)	27 kDa	0.48	1	[]	8	4	5	0	0	8	4	5	0	0
1423	Flap endonuclease 1 OS=Homo sapiens GN=FEN1 PE=1 SV=1	FEN1_HUMAN	43 kDa	0.48	1	[]	3	8	6	0	0	5	5	7	0	0
1424	E3 ubiquitin-protein ligase DTX3L OS=Homo sapiens GN=DTX3L PE=1 SV=1	DTX3L_HUMAN	84 kDa	0.48	0.9	[]	11	20	21	0	0	22	10	15	0	0
1425	Protein AHNAK2 OS=Homo sapiens GN=AHNAK2 PE=1 SV=2	AHNK2_HUMAN	617 kDa	0.48	0.8	[]	0	1	0	0	11	0	1	1	0	8
1426	RNA-binding protein with serine-rich domain 1 (Fragment) OS=Homo sapiens GN=RNPS1 PE=1 SV=1	H3BMM9_HUMAN (+3)	32 kDa	0.48	0.8	[]	1	4	6	0	1	1	5	2	0	2
1427	Microtubule-associated protein 1S OS=Homo sapiens GN=MAP1S PE=1 SV=2	MAP1S_HUMAN	112 kDa	0.48	0.8	[]	4	8	0	0	0	1	6	3	0	0
1428	Activator of basal transcription 1 OS=Homo sapiens GN=ABT1 PE=1 SV=1	ABT1_HUMAN	31 kDa	0.48	0.8	[]	5	3	4	0	0	2	5	3	0	0
1429	Large subunit GTPase 1 homolog OS=Homo sapiens GN=LSG1 PE=1 SV=2	LSG1_HUMAN	75 kDa	0.48	0.8	[]	5	3	4	0	0	4	3	3	0	0
1430	40S ribosomal protein S26 OS=Homo sapiens GN=RPS26 PE=1 SV=3	RS26_HUMAN	13 kDa	0.49	0.9	[]	32	23	33	0	4	26	30	27	0	4
1431	Bifunctional lysine-specific demethylase and histidyl-hydroxylase MINA OS=Homo sapiens GN=MINA PE=1 SV=1	MINA_HUMAN	53 kDa	0.49	0.9	[]	36	19	37	0	0	32	24	31	0	0
1432	Non-specific serine/threonine protein kinase OS=Homo sapiens GN=MARK2 PE=1 SV=3	E9PC69_HUMAN (+1)	87 kDa	0.49	1	[]	18.931	22.413	19.413	0	1	14.965	19.413	24.896	0	0
1433	Splicing regulatory glutamine/lysine-rich protein 1 OS=Homo sapiens GN=SREK1 PE=1 SV=1	A0A087WY03_HUMAN (+1)	11 kDa	0.49	0.9	[]	11	9	6	0	0	7	9	7	0	0
1434	Titin OS=Homo sapiens GN=TTN PE=1 SV=1	A0A0A0MTS7_HUMAN	3994 kDa	0.49	1	[]	6	4	2	0	4	2	8	5	0	1
1435	60S ribosomal protein L37a OS=Homo sapiens GN=RPL37A PE=1 SV=2	RL37A_HUMAN	10 kDa	0.49	1	[]	16	23	17	1	4	20	18	16	2	2
1436	Tyrosine-protein phosphatase non-receptor type 13 OS=Homo sapiens GN=PTPN13 PE=1 SV=2	PTN13_HUMAN	277 kDa	0.49	1	[]	31	6	24	0	0	30	13	15	0	0
1437	RNA-binding protein FUS OS=Homo sapiens GN=FUS PE=1 SV=1	FUS_HUMAN	53 kDa	0.49	0.9	[]	5.2959	15.296	10.296	0	9.2959	7.2959	7.2959	14.296	2	5.2959
1438	Transcription initiation factor TFIID subunit 3 OS=Homo sapiens GN=TAF3 PE=1 SV=1	TAF3_HUMAN	104 kDa	0.49	0.8	[]	5	2	6	0	0	4	2	5	0	0
1439	G patch domain-containing protein 8 OS=Homo sapiens GN=GPATCH8 PE=1 SV=2	GPTC8_HUMAN	164 kDa	0.49	0.8	[]	4	3	6	0	0	4	3	4	0	0
1440	Translocation protein SEC62 OS=Homo sapiens GN=SEC62 PE=1 SV=1	SEC62_HUMAN	46 kDa	0.49	0.8	[]	3	6	4	0	0	4	4	3	0	0
1441	Eukaryotic translation initiation factor 3 subunit C OS=Homo sapiens GN=EIF3C PE=1 SV=1	EIF3C_HUMAN	105 kDa	0.49	0.9	[]	5	11	18	1	25	7	18	16	0	16
1442	RNA exonuclease 4 OS=Homo sapiens GN=REXO4 PE=1 SV=2	REXO4_HUMAN	47 kDa	0.49	1	[]	18	10	17	0	0	14	16	13	0	0
1443	Cluster of Core histone macro-H2A.1 OS=Homo sapiens GN=H2AFY PE=1 SV=4 (H2AY_HUMAN)	H2AY_HUMAN [2]	40 kDa	0.49	0.9	[]	14	6	7	0	0	17	2	5	0	0
1443.1	Core histone macro-H2A.1 OS=Homo sapiens GN=H2AFY PE=1 SV=4	H2AY_HUMAN	40 kDa	0.38	0.9	[]	13.832	5.8325	6.7487	0	0	15.665	1.9162	4.9162	0	0
1443.2	Core histone macro-H2A.2 OS=Homo sapiens GN=H2AFY2 PE=1 SV=3	H2AW_HUMAN	40 kDa	0.48	INF	[]	0	0	0	0	0	1.335	0	0	0	0
1444	SWI/SNF-related matrix-associated actin-dependent regulator of chromatin subfamily B member 1 OS=Homo sapiens GN=SMARCB1 PE=1 SV=2	SNF5_HUMAN	44 kDa	0.49	0.9	[]	10	11	6	0	0	8	8	8	0	0
1445	Cleavage and polyadenylation specificity factor subunit 5 OS=Homo sapiens GN=NUDT21 PE=1 SV=1	CPSF5_HUMAN	26 kDa	0.49	1	[]	10	8	12	0	0	10	9	10	0	0
1446	Ribonuclease P protein subunit p30 OS=Homo sapiens GN=RPP30 PE=1 SV=1	RPP30_HUMAN	29 kDa	0.49	0.9	[]	11	18	12	0	0	9	16	12	0	0
1447	60S ribosomal protein L7 OS=Homo sapiens GN=RPL7 PE=1 SV=1	RL7_HUMAN	29 kDa	0.49	0.9	[]	19	22	22	1	19	18	20	18	2	18
1448	Mannosyl-oligosaccharide glucosidase OS=Homo sapiens GN=MOGS PE=1 SV=5	MOGS_HUMAN	92 kDa	0.49	1	[]	8	1	6	0	0	7	4	4	0	0
1449	Interferon-inducible double-stranded RNA-dependent protein kinase activator A OS=Homo sapiens GN=PRKRA PE=1 SV=1	PRKRA_HUMAN	34 kDa	0.49	1	[]	3	5	5	0	2	2	5	7	0	1
1450	Protein S100-A10 OS=Homo sapiens GN=S100A10 PE=1 SV=2	S10AA_HUMAN	11 kDa	0.49	1	[]	3	6	6	0	0	5	5	5	0	0
1451	Keratin, type II cytoskeletal 8 OS=Homo sapiens GN=KRT8 PE=1 SV=7	K2C8_HUMAN (+1)	54 kDa	0.49	0.9	[]	7.4852	12.602	17.485	3	18.661	14.241	8.2435	15.988	2	15
1452	Heterogeneous nuclear ribonucleoprotein L OS=Homo sapiens GN=HNRNPL PE=1 SV=2	HNRPL_HUMAN	64 kDa	0.49	0.9	[]	6	18	22	0	13	11	18	21	0	6
1453	60S ribosomal protein L17 (Fragment) OS=Homo sapiens GN=RPL17 PE=3 SV=1	A0A087WXM6_HUMAN (+4)	20 kDa	0.49	0.9	[]	95	81	77	4	19	95	71	65	7	20
1454	ATP-dependent RNA helicase DDX55 OS=Homo sapiens GN=DDX55 PE=1 SV=3	DDX55_HUMAN	69 kDa	0.49	1	[]	22	12	10	0	0	13	14	15	0	0
1455	40S ribosomal protein S4, X isoform OS=Homo sapiens GN=RPS4X PE=1 SV=2	RS4X_HUMAN	30 kDa	0.49	0.9	[]	77	80	53	1	29	71	67	67	3	14
1456	Actin-like protein 6A OS=Homo sapiens GN=ACTL6A PE=1 SV=1	ACL6A_HUMAN	47 kDa	0.5	0.9	[]	13	18	11	0	0	15	13	10	0	0
1457	Casein kinase I isoform alpha OS=Homo sapiens GN=CSNK1A1 PE=1 SV=2	KC1A_HUMAN	39 kDa	0.5	0.9	[]	18	20	12	0	8	18	19	17	0	1
1458	Ankyrin repeat domain-containing protein 11 OS=Homo sapiens GN=ANKRD11 PE=1 SV=3	ANR11_HUMAN	298 kDa	0.5	0.9	[]	10	1	3	0	0	8	2	0	0	2
1459	Cluster of Importin subunit alpha-5 OS=Homo sapiens GN=KPNA1 PE=1 SV=3 (IMA5_HUMAN)	IMA5_HUMAN [2]	60 kDa	0.5	0.9	[]	2	6	6	0	0	2	4	6	0	0
1459.1	Importin subunit alpha-7 OS=Homo sapiens GN=KPNA6 PE=1 SV=1	IMA7_HUMAN	60 kDa	0.54	0.8	[]	0	1.8048	2.2071	0	0	0	0.80476	2.2071	0	0
1459.2	Importin subunit alpha-5 OS=Homo sapiens GN=KPNA1 PE=1 SV=3	IMA5_HUMAN	60 kDa	0.65	0.9	[]	1.5976	4.1952	3.7929	0	0	1.5976	3.1952	3.7929	0	0
1460	Terminal uridylyltransferase 7 OS=Homo sapiens GN=ZCCHC6 PE=1 SV=1	TUT7_HUMAN	171 kDa	0.5	0.9	[]	1	4	3	0	6	0	5	5	0	2
1461	Surfeit 4 OS=Homo sapiens GN=SURF4 PE=1 SV=1	Q5T8U5_HUMAN (+1)	21 kDa	0.5	1	[]	4	3	5	0	2	5	4	4	0	1
1462	Trinucleotide repeat-containing gene 6B protein OS=Homo sapiens GN=TNRC6B PE=1 SV=4	TNR6B_HUMAN	194 kDa	0.5	1	[]	0	0	0	0	14	0	0	0	1	13
1463	SWI/SNF complex subunit SMARCC1 OS=Homo sapiens GN=SMARCC1 PE=1 SV=3	SMRC1_HUMAN	123 kDa	0.5	0.9	[]	25.428	19.825	10.618	0	0.60308	17.015	16.825	18.618	0	0
1464	Protein SON OS=Homo sapiens GN=SON PE=1 SV=4	SON_HUMAN	264 kDa	0.5	0.9	[]	49	29	49	0	2	38	43	39	0	1
1465	High mobility group protein HMG-I/HMG-Y OS=Homo sapiens GN=HMGA1 PE=1 SV=3	HMGA1_HUMAN	12 kDa	0.5	0.9	[]	12	19	9	2	1	12	11	12	3	1
1466	Protein LTV1 homolog OS=Homo sapiens GN=LTV1 PE=1 SV=1	LTV1_HUMAN	55 kDa	0.5	1	[]	10	10	7	0	1	10	8	9	0	0
1467	Caspase activity and apoptosis inhibitor 1 OS=Homo sapiens GN=CAAP1 PE=1 SV=2	CAAP1_HUMAN	38 kDa	0.5	0.9	[]	10	8	11	0	0	9	8	9	0	0
1468	THO complex subunit 3 OS=Homo sapiens GN=THOC3 PE=1 SV=1	THOC3_HUMAN	39 kDa	0.5	1	[]	20	6	16	0	0	17	13	10	0	0
1469	Protein regulator of cytokinesis 1 OS=Homo sapiens GN=PRC1 PE=1 SV=2	PRC1_HUMAN	72 kDa	0.5	0.9	[]	19	21	18	0	0	18	17	18	0	0
1470	Serine/threonine-protein phosphatase 2A catalytic subunit beta isoform (Fragment) OS=Homo sapiens GN=PPP2CB PE=4 SV=1	PP2AA_HUMAN	36 kDa	0.5	0.9	[]	5	5	4	0	1	4	4	5	0	0
1471	U3 small nucleolar RNA-associated protein 15 homolog OS=Homo sapiens GN=UTP15 PE=1 SV=3	UTP15_HUMAN	58 kDa	0.5	0.9	[]	6	4	5	0	0	3	5	5	0	0
1472	Cluster of Nuclear factor 1 C-type OS=Homo sapiens GN=NFIC PE=1 SV=2 (NFIC_HUMAN)	NFIC_HUMAN [14]	56 kDa	0.5	1	[]	7	4	2	0	0	7	3	3	0	0
1472.1	Nuclear factor 1 OS=Homo sapiens GN=NFIX PE=1 SV=2	C9JWJ8_HUMAN (+2)	45 kDa	0.34	1.3	[]	3.4423	1	1	0	0	3.4423	1.4423	2	0	0
1472.2	Nuclear factor 1 C-type OS=Homo sapiens GN=NFIC PE=1 SV=2	NFIC_HUMAN	56 kDa	0.55	0.8	[]	3.4452	3	1	0	0	3.4452	1.4452	1	0	0
1472.3	Nuclear factor 1 OS=Homo sapiens GN=NFIB PE=1 SV=1	A0A0A0MRX8_HUMAN (+9)	50 kDa	1	INF	[]	0	0	0	0	0	0	0	0	0	0
1473	Ribosome biogenesis protein BOP1 OS=Homo sapiens GN=BOP1 PE=1 SV=2	BOP1_HUMAN	84 kDa	0.5	1	[]	6	3	4	0	0	7	4	2	0	0
1474	Ribonuclease P protein subunit p29 OS=Homo sapiens GN=POP4 PE=1 SV=2	RPP29_HUMAN	25 kDa	0.5	1	[]	6	5	2	0	0	5	4	4	0	0
1475	Splicing factor 3B subunit 6 OS=Homo sapiens GN=SF3B6 PE=1 SV=1	SF3B6_HUMAN	15 kDa	0.5	1	[]	3	3	5	0	2	3	3	7	0	0
1476	Magnesium transporter protein 1 OS=Homo sapiens GN=MAGT1 PE=1 SV=1	A0A087WU53_HUMAN (+1)	42 kDa	0.5	1	[]	4	6	3	0	0	5	5	3	0	0
1477	DNA-directed RNA polymerases I, II, and III subunit RPABC3 (Fragment) OS=Homo sapiens GN=POLR2H PE=1 SV=8	C9JLU1_HUMAN (+1)	17 kDa	0.5	1	[]	3	3	7	0	0	5	4	4	0	0
1478	Cilia- and flagella-associated protein 20 OS=Homo sapiens GN=CFAP20 PE=1 SV=1	CFA20_HUMAN	23 kDa	0.5	1	[]	4	4	5	0	0	4	4	5	0	0
1479	60S ribosomal protein L31 OS=Homo sapiens GN=RPL31 PE=1 SV=1	RL31_HUMAN	14 kDa	0.5	0.9	[]	11	22	16	3	7	16	14	12	3	9
1480	Aminoacyl tRNA synthase complex-interacting multifunctional protein 1 OS=Homo sapiens GN=AIMP1 PE=1 SV=2	AIMP1_HUMAN	34 kDa	0.5	0.9	[]	20	26	12	0	1	24	18	12	0	0
1481	Receptor expression-enhancing protein 3 OS=Homo sapiens GN=REEP3 PE=1 SV=1	REEP3_HUMAN	29 kDa	0.5	1	[]	12	4	11	0	0	11	7	8	0	0
1482	Pescadillo homolog OS=Homo sapiens GN=PES1 PE=1 SV=1	B5MCF9_HUMAN (+1)	66 kDa	0.5	0.9	[]	18	20	16	1	0	16	16	20	0	0
1483	60S ribosomal protein L5 OS=Homo sapiens GN=RPL5 PE=1 SV=3	RL5_HUMAN	34 kDa	0.51	0.9	[]	22	19	23	2	17	20	22	20	1	15
1484	HMG box transcription factor BBX OS=Homo sapiens GN=BBX PE=1 SV=1	BBX_HUMAN	105 kDa	0.51	0.9	[]	21	3	21	0	0	21	11	9	0	0
1485	60 kDa heat shock protein, mitochondrial OS=Homo sapiens GN=HSPD1 PE=1 SV=2	CH60_HUMAN	61 kDa	0.51	0.9	[]	1	7	3	1	4	2	3	4	2	3
1486	Eukaryotic translation initiation factor 6 OS=Homo sapiens GN=EIF6 PE=1 SV=1	IF6_HUMAN	27 kDa	0.51	1	[]	13	2	11	0	0	9	9	7	0	0
1487	Stress-70 protein, mitochondrial OS=Homo sapiens GN=HSPA9 PE=1 SV=2	GRP75_HUMAN	74 kDa	0.51	0.9	[]	4	13	8	5	31	3	10	12	4	27
1488	Lysine-rich nucleolar protein 1 OS=Homo sapiens GN=KNOP1 PE=1 SV=1	KNOP1_HUMAN	52 kDa	0.51	0.9	[]	31	6	24	0	0	31	15	10	0	0
1489	Transformer-2 protein homolog beta OS=Homo sapiens GN=TRA2B PE=1 SV=1	TRA2B_HUMAN	34 kDa	0.51	1	[]	2	1	4	0	5	2	5	5	0	0
1490	Glioma tumor suppressor candidate region gene 1 protein OS=Homo sapiens GN=GLTSCR1 PE=1 SV=1	A0A087WWH3_HUMAN (+1)	153 kDa	0.51	1	[]	8	3	1	0	0	7	2	3	0	0
1491	Leucine-rich repeat-containing protein 47 OS=Homo sapiens GN=LRRC47 PE=1 SV=1	LRC47_HUMAN	63 kDa	0.51	1	[]	2	8	2	0	0	4	6	2	0	0
1492	Cluster of DNA-directed RNA polymerase I subunit RPA49 OS=Homo sapiens GN=POLR1E PE=1 SV=2 (RPA49_HUMAN)	RPA49_HUMAN [2]	54 kDa	0.51	0.9	[]	29	21	31	0	0	28	24	24	0	0
1492.1	DNA-directed RNA polymerase I subunit RPA49 OS=Homo sapiens GN=POLR1E PE=1 SV=2	E7EX70_HUMAN	16 kDa	0.52	1	[]	3.3537	2.7075	4.8843	0	0	3.7075	3.5306	3.7075	0	0
1492.2	DNA-directed RNA polymerase I subunit RPA49 OS=Homo sapiens GN=POLR1E PE=1 SV=2	RPA49_HUMAN	54 kDa	0.53	0.9	[]	25.646	18.293	26.116	0	0	24.293	20.469	20.293	0	0
1493	Sorting nexin-9 OS=Homo sapiens GN=SNX9 PE=1 SV=1	SNX9_HUMAN	67 kDa	0.51	0.9	[]	18	20	27	0	16	16	29	27	0	4
1494	Cluster of SWI/SNF-related matrix-associated actin-dependent regulator of chromatin subfamily A member 5 OS=Homo sapiens GN=SMARCA5 PE=1 SV=1 (SMCA5_HUMAN)	SMCA5_HUMAN [3]	122 kDa	0.51	0.9	[]	43	28	18	0	1.8191	35	23	25	0	1
1494.1	Probable global transcription activator SNF2L1 OS=Homo sapiens GN=SMARCA1 PE=1 SV=1	B7ZLQ5_HUMAN (+1)	124 kDa	0.38	0.8	[]	6.1713	2.6285	1.7238	0	0	3.6285	1.4475	3.2666	0	0
1494.2	SWI/SNF-related matrix-associated actin-dependent regulator of chromatin subfamily A member 5 OS=Homo sapiens GN=SMARCA5 PE=1 SV=1	SMCA5_HUMAN	122 kDa	0.48	0.9	[]	36.829	25.372	16.276	0	1.8191	31.372	21.552	21.733	0	1
1495	G patch domain-containing protein 4 OS=Homo sapiens GN=GPATCH4 PE=1 SV=2	GPTC4_HUMAN	50 kDa	0.51	0.9	[]	23	6	23	0	1	22	14	14	0	0
1496	ATP-binding cassette sub-family F member 2 OS=Homo sapiens GN=ABCF2 PE=1 SV=2	ABCF2_HUMAN	71 kDa	0.51	0.9	[]	6	15	8	0	10	7	10	14	0	6
1497	5'-nucleotidase OS=Homo sapiens GN=NT5E PE=1 SV=1	5NTD_HUMAN	63 kDa	0.51	0.9	[]	3	4	10	0	0	5	2	8	0	0
1498	Mediator of RNA polymerase II transcription subunit 14 OS=Homo sapiens GN=MED14 PE=1 SV=2	MED14_HUMAN	161 kDa	0.51	0.9	[]	19	25	8	0	0	17	18	14	0	0
1499	Eukaryotic translation initiation factor 3 subunit E OS=Homo sapiens GN=EIF3E PE=1 SV=1	EIF3E_HUMAN	52 kDa	0.51	0.9	[]	4	10	16	0	8	6	12	15	0	3
1500	CON__P01966	CON__P01966	?	0.52	1	[]	0	3	8	0	0	1	3	7	0	0
1501	Serine/arginine-rich-splicing factor 7 OS=Homo sapiens GN=SRSF7 PE=1 SV=1	A0A0B4J1Z1_HUMAN (+2)	16 kDa	0.52	0.9	[]	2.6003	4.6003	5.6003	0	5.6003	1.6003	5.2006	7.2006	0	2
1502	U4/U6.U5 tri-snRNP-associated protein 1 OS=Homo sapiens GN=SART1 PE=1 SV=1	SNUT1_HUMAN	90 kDa	0.52	0.9	[]	46	66	63	0	0	44	60	58	0	1
1503	Cluster of Transcription initiation factor TFIID subunit 9B OS=Homo sapiens GN=TAF9B PE=1 SV=1 (TAF9B_HUMAN)	TAF9B_HUMAN [2]	28 kDa	0.52	1	[]	9	5	10	0	0	9	6	8	0	0
1503.1	Transcription initiation factor TFIID subunit 9 OS=Homo sapiens GN=TAF9 PE=1 SV=1	TAF9_HUMAN	29 kDa	0.39	0.8	[]	4.5933	2.1949	4.5933	0	0	2.5933	3.1949	3.5933	0	0
1503.2	Transcription initiation factor TFIID subunit 9B OS=Homo sapiens GN=TAF9B PE=1 SV=1	TAF9B_HUMAN	28 kDa	0.5	1.1	[]	4.4067	2.8051	5.4067	0	0	6.4067	2.8051	4.4067	0	0
1504	Signal recognition particle 9 kDa protein OS=Homo sapiens GN=SRP9 PE=1 SV=2	SRP09_HUMAN	10 kDa	0.52	1	[]	11	6	7	0	0	11	4	8	0	0
1505	PX domain-containing protein kinase-like protein OS=Homo sapiens GN=PXK PE=1 SV=1	PXK_HUMAN (+1)	65 kDa	0.52	1	[]	10	9	5	0	0	8	8	7	0	0
1506	Band 4.1-like protein 3 OS=Homo sapiens GN=EPB41L3 PE=1 SV=1	A0A0A0MRA8_HUMAN	102 kDa	0.52	0.9	[]	16.4	20.4	11.876	0	0	10.4	15.4	18.4	0	1
1507	60S ribosomal protein L22-like 1 OS=Homo sapiens GN=RPL22L1 PE=1 SV=1	C9JYQ9_HUMAN (+2)	14 kDa	0.52	0.9	[]	12	7	15	0	0	12	9	10	0	0
1508	40S ribosomal protein S18 OS=Homo sapiens GN=RPS18 PE=1 SV=3	RS18_HUMAN	18 kDa	0.52	0.9	[]	9	19	15	3	4	12	10	13	7	4
1509	Ubiquitin-like protein ISG15 OS=Homo sapiens GN=ISG15 PE=1 SV=5	ISG15_HUMAN	18 kDa	0.52	0.9	[]	5	8	6	0	0	7	5	5	0	0
1510	FERM, RhoGEF and pleckstrin domain-containing protein 1 OS=Homo sapiens GN=FARP1 PE=1 SV=2	C9JME2_HUMAN (+1)	122 kDa	0.52	0.9	[]	12	5	2	0	0	6	5	6	0	0
1511	Heterogeneous nuclear ribonucleoprotein A/B OS=Homo sapiens GN=HNRNPAB PE=1 SV=1	D6R9P3_HUMAN (+2)	30 kDa	0.52	0.9	[]	1	4	8	0	6	3	3	9	0	2
1512	SWI/SNF-related matrix-associated actin-dependent regulator of chromatin subfamily E member 1 OS=Homo sapiens GN=SMARCE1 PE=1 SV=1	B4DGM3_HUMAN (+1)	45 kDa	0.52	0.9	[]	9	8	2	0	0	3	8	6	0	0
1513	RNA binding motif protein 10, isoform CRA_d OS=Homo sapiens GN=RBM10 PE=1 SV=1	A0A0A0MR66_HUMAN (+1)	110 kDa	0.52	1	[]	5	9	8	0	1	3	10	9	0	0
1514	Matrin-3 OS=Homo sapiens GN=MATR3 PE=1 SV=1	A0A0R4J2E8_HUMAN (+2)	95 kDa	0.52	0.9	[]	20	37	42	6	12	14	40	36	7	12
1515	Voltage-dependent anion-selective channel protein 2 (Fragment) OS=Homo sapiens GN=VDAC2 PE=1 SV=1	A0A0A0MR02_HUMAN (+1)	30 kDa	0.52	0.9	[]	17	11	16	0	5	14	15	16	0	1
1516	Barrier-to-autointegration factor OS=Homo sapiens GN=BANF1 PE=1 SV=1	BAF_HUMAN	10 kDa	0.52	1	[]	3	2	5	0	0	4	4	2	0	0
1517	Uncharacterized protein OS=Homo sapiens PE=1 SV=1	A0A1B0GU03_HUMAN	63 kDa	0.52	1	[]	4	0	6	0	0	3	4	3	0	0
1518	Serine/arginine-rich-splicing factor 1 OS=Homo sapiens GN=SRSF1 PE=1 SV=1	J3KTL2_HUMAN (+1)	28 kDa	0.52	1	[]	0	4	3	0	3	3	3	2	0	2
1519	SAFB-like transcription modulator OS=Homo sapiens GN=SLTM PE=1 SV=2	SLTM_HUMAN	117 kDa	0.52	1	[]	1	4	1	2	2	1	4	3	0	2
1520	Mediator of RNA polymerase II transcription subunit 8 OS=Homo sapiens GN=MED8 PE=1 SV=2	MED8_HUMAN	29 kDa	0.52	1	[]	3	5	2	0	0	3	4	3	0	0
1521	60S acidic ribosomal protein P0 OS=Homo sapiens GN=RPLP0 PE=1 SV=1	RLA0_HUMAN	34 kDa	0.52	0.9	[]	15	18	19	0	15	16	18	18	0	10
1522	Pre-mRNA-splicing factor 38B OS=Homo sapiens GN=PRPF38B PE=1 SV=1	PR38B_HUMAN	64 kDa	0.52	0.9	[]	4	10	6	0	0	5	6	7	0	0
1523	60S ribosomal protein L15 OS=Homo sapiens GN=RPL15 PE=1 SV=2	RL15_HUMAN	24 kDa	0.53	0.9	[]	19	14	21	4	10	16	15	19	5	8
1524	DNA-directed RNA polymerase I subunit RPA43 OS=Homo sapiens GN=TWISTNB PE=1 SV=1	RPA43_HUMAN	37 kDa	0.53	1	[]	6	6	10	0	0	8	8	5	0	0
1525	40S ribosomal protein S21 OS=Homo sapiens GN=RPS21 PE=1 SV=1	RS21_HUMAN	9 kDa	0.53	1	[]	5	2	7	8	0	3	3	3	12	0
1526	Nucleolar protein of 40 kDa OS=Homo sapiens GN=ZCCHC17 PE=1 SV=1	A0A087WXF8_HUMAN (+2)	30 kDa	0.53	1	[]	8	4	8	0	2	8	6	7	0	0
1527	Protein bicaudal C homolog 1 OS=Homo sapiens GN=BICC1 PE=1 SV=2	BICC1_HUMAN	105 kDa	0.53	0.5	[]	0	0	0	0	2	0	0	0	1	0
1528	Intraflagellar transport protein 74 homolog OS=Homo sapiens GN=IFT74 PE=1 SV=1	IFT74_HUMAN	69 kDa	0.53	0.5	[]	0	0	0	0	2	0	0	1	0	0
1529	Nuclear pore complex protein Nup93 OS=Homo sapiens GN=NUP93 PE=1 SV=1	H3BVG0_HUMAN (+1)	100 kDa	0.53	0.5	[]	0	0	0	0	2	0	0	0	0	1
1530	Prosaposin OS=Homo sapiens GN=PSAP PE=1 SV=2	C9JIZ6_HUMAN (+1)	58 kDa	0.53	0.5	[]	0	0	2	0	0	0	1	0	0	0
1531	Serine/threonine-protein phosphatase 6 catalytic subunit OS=Homo sapiens GN=PPP6C PE=1 SV=1	PPP6_HUMAN	35 kDa	0.53	0.5	[]	0	0	0	0	2	0	0	1	0	0
1532	D-3-phosphoglycerate dehydrogenase OS=Homo sapiens GN=PHGDH PE=1 SV=4	SERA_HUMAN	57 kDa	0.53	0.5	[]	0	0	0	0	2	0	0	0	0	1
1533	Translation machinery-associated protein 7 OS=Homo sapiens GN=TMA7 PE=1 SV=1	TMA7_HUMAN	7 kDa	0.53	0.5	[]	0	2	0	0	0	0	0	1	0	0
1534	Monocarboxylate transporter 4 OS=Homo sapiens GN=SLC16A3 PE=1 SV=1	MOT4_HUMAN	49 kDa	0.53	0.5	[]	0	0	0	0	2	0	0	0	0	1
1535	Q8WZ42	Q8WZ42-DECOY	?	0.53	0.5	[]	0	0	0	0	2	0	0	0	1	0
1536	Programmed cell death 6-interacting protein OS=Homo sapiens GN=PDCD6IP PE=1 SV=1	PDC6I_HUMAN	96 kDa	0.53	0.5	[]	0	0	0	0	2	0	0	0	0	1
1537	Beta-2-microglobulin OS=Homo sapiens GN=B2M PE=1 SV=1	B2MG_HUMAN	14 kDa	0.53	0.5	[]	0	0	0	2	0	0	0	0	1	0
1538	Sec1 family domain-containing protein 1 OS=Homo sapiens GN=SCFD1 PE=1 SV=4	SCFD1_HUMAN (+4)	72 kDa	0.53	0.5	[]	0	0	0	2	0	0	0	0	1	0
1539	Mediator of RNA polymerase II transcription subunit 11 OS=Homo sapiens GN=MED11 PE=1 SV=2	MED11_HUMAN	13 kDa	0.53	0.5	[]	0	2	0	0	0	0	0	1	0	0
1540	Protein NOXP20 OS=Homo sapiens GN=FAM114A1 PE=1 SV=2	NXP20_HUMAN	61 kDa	0.53	0.5	[]	0	0	0	0	2	0	0	0	0	1
1541	ATP synthase subunit g, mitochondrial OS=Homo sapiens GN=ATP5L PE=1 SV=3	ATP5L_HUMAN (+1)	11 kDa	0.53	0.5	[]	0	0	0	0	2	0	0	0	0	1
1542	Centromere/kinetochore protein zw10 homolog OS=Homo sapiens GN=ZW10 PE=1 SV=3	ZW10_HUMAN	89 kDa	0.53	0.5	[]	0	0	0	0	2	0	0	0	0	1
1543	Serine/threonine-protein phosphatase 6 regulatory ankyrin repeat subunit A OS=Homo sapiens GN=ANKRD28 PE=1 SV=5	ANR28_HUMAN	113 kDa	0.53	0.5	[]	0	0	0	0	2	0	0	0	0	1
1544	Protein SMG8 OS=Homo sapiens GN=SMG8 PE=1 SV=1	SMG8_HUMAN	110 kDa	0.53	0.5	[]	0	0	0	0	2	0	0	0	0	1
1545	Zinc finger protein 622 OS=Homo sapiens GN=ZNF622 PE=1 SV=1	ZN622_HUMAN	54 kDa	0.53	0.5	[]	0	0	0	0	2	0	0	0	0	1
1546	RNA-binding protein NOB1 OS=Homo sapiens GN=NOB1 PE=1 SV=1	H3BUR4_HUMAN (+1)	8 kDa	0.53	0.5	[]	0	2	0	0	0	0	0	1	0	0
1547	Chitinase domain-containing protein 1 OS=Homo sapiens GN=CHID1 PE=1 SV=1	CHID1_HUMAN	45 kDa	0.53	0.5	[]	0	2	0	0	0	0	0	1	0	0
1548	Triple functional domain protein (Fragment) OS=Homo sapiens GN=TRIO PE=1 SV=2	E7EPJ7_HUMAN (+3)	286 kDa	0.53	0.5	[]	0	0	0	0	2	0	0	0	0	1
1549	Glucocorticoid receptor OS=Homo sapiens GN=NR3C1 PE=1 SV=1	GCR_HUMAN	86 kDa	0.53	0.5	[]	0	0	0	0	2	0	0	0	0	1
1550	Tryptophan--tRNA ligase, cytoplasmic OS=Homo sapiens GN=WARS PE=1 SV=2	SYWC_HUMAN	53 kDa	0.53	0.5	[]	0	0	0	0	2	0	0	0	0	1
1551	Eukaryotic translation initiation factor 4E type 2 OS=Homo sapiens GN=EIF4E2 PE=1 SV=1	IF4E2_HUMAN	28 kDa	0.53	0.5	[]	0	0	0	0	2	0	0	0	0	1
1552	Zinc finger CCCH domain-containing protein 13 OS=Homo sapiens GN=ZC3H13 PE=1 SV=1	ZC3HD_HUMAN	197 kDa	0.53	0.5	[]	0	2	0	0	0	0	1	0	0	0
1553	Microtubule-associated serine/threonine-protein kinase 2 OS=Homo sapiens GN=MAST2 PE=1 SV=2	MAST2_HUMAN	196 kDa	0.53	0.5	[]	0	2	0	0	0	0	1	0	0	0
1554	Unconventional prefoldin RPB5 interactor 1 OS=Homo sapiens GN=URI1 PE=1 SV=3	RMP_HUMAN	60 kDa	0.53	0.5	[]	0	0	2	0	0	0	0	0	0	1
1555	Cluster of Phosphate carrier protein, mitochondrial OS=Homo sapiens GN=SLC25A3 PE=1 SV=2 (MPCP_HUMAN)	MPCP_HUMAN [2]	40 kDa	0.53	0.9	[]	3	0	3	0	15	3	3	1	0	12
1555.1	Phosphate carrier protein, mitochondrial OS=Homo sapiens GN=SLC25A3 PE=1 SV=2	MPCP_HUMAN	40 kDa	0.51	0.9	[]	2.247	0	2.247	0	11.49	2.247	2.247	0.74901	0	8.9881
1555.2	Phosphate carrier protein, mitochondrial OS=Homo sapiens GN=SLC25A3 PE=1 SV=1	F8VVM2_HUMAN	36 kDa	0.54	0.8	[]	0.75298	0	0.75298	0	3.5099	0.75298	0	0	0	3.0119
1556	WD repeat-containing protein 18 (Fragment) OS=Homo sapiens GN=WDR18 PE=1 SV=1	A0A0A0MQU0_HUMAN (+2)	47 kDa	0.53	0.9	[]	5	7	9	0	0	2	8	9	0	0
1557	RNA-binding protein PNO1 OS=Homo sapiens GN=PNO1 PE=1 SV=1	PNO1_HUMAN	28 kDa	0.53	0.9	[]	9	8	4	0	0	7	6	6	0	0
1558	PiggyBac transposable element-derived protein 3 OS=Homo sapiens GN=PGBD3 PE=2 SV=3	PGBD3_HUMAN	68 kDa	0.53	0.9	[]	17	22	8	0	0	16	13	15	0	0
1559	Cluster of Heterogeneous nuclear ribonucleoprotein U-like protein 1 OS=Homo sapiens GN=HNRNPUL1 PE=1 SV=1 (A0A0A0MRA5_HUMAN)	A0A0A0MRA5_HUMAN [2]	86 kDa	0.53	0.9	[]	6	7	12	0	13	4	8	9	3	11
1559.1	Heterogeneous nuclear ribonucleoprotein U-like protein 1 OS=Homo sapiens GN=HNRNPUL1 PE=1 SV=1	A0A0A0MRA5_HUMAN	86 kDa	0.52	0.9	[]	2.96	3.4533	5.92	0	6.4133	1.9733	3.9467	4.44	1.9867	4.9333
1559.2	Heterogeneous nuclear ribonucleoprotein U-like protein 1 OS=Homo sapiens GN=HNRNPUL1 PE=1 SV=2	HNRL1_HUMAN	96 kDa	0.54	0.9	[]	3.04	3.5467	6.08	0	6.5867	2.0267	4.0533	4.56	1.0133	6.0667
1560	Eukaryotic translation initiation factor 3 subunit M OS=Homo sapiens GN=EIF3M PE=1 SV=1	EIF3M_HUMAN	43 kDa	0.53	0.9	[]	6	8	15	0	9	7	13	15	0	0
1561	SNW domain-containing protein 1 OS=Homo sapiens GN=SNW1 PE=1 SV=1	SNW1_HUMAN	61 kDa	0.53	1	[]	1	3	6	4	7	1	6	3	4	6
1562	Interferon-induced, double-stranded RNA-activated protein kinase OS=Homo sapiens GN=EIF2AK2 PE=1 SV=2	E2AK2_HUMAN	62 kDa	0.53	1	[]	0	1	6	0	2	1	4	3	0	1
1563	RRP15-like protein OS=Homo sapiens GN=RRP15 PE=1 SV=2	RRP15_HUMAN	31 kDa	0.53	1	[]	2	4	3	0	0	2	4	3	0	0
1564	Ribosomal RNA processing protein 1 homolog A OS=Homo sapiens GN=RRP1 PE=1 SV=1	RRP1_HUMAN	53 kDa	0.53	0.9	[]	24	20	28	0	0	23	23	21	0	0
1565	Heterogeneous nuclear ribonucleoprotein D0 OS=Homo sapiens GN=HNRNPD PE=1 SV=1	HNRPD_HUMAN	38 kDa	0.53	0.9	[]	6.6797	13.68	10.68	0	14.68	7.6797	13.68	10.68	1	10.359
1566	Ribonuclease P protein subunit p40 OS=Homo sapiens GN=RPP40 PE=1 SV=3	RPP40_HUMAN	42 kDa	0.53	0.9	[]	6	12	4	0	0	3	10	7	0	0
1567	YTH domain-containing family protein 1 OS=Homo sapiens GN=YTHDF1 PE=1 SV=1	YTHD1_HUMAN	61 kDa	0.53	0.9	[]	3.6919	4.2739	7.4057	0.27491	17.263	2.6919	5.2521	8.2521	0.27491	14.406
1568	Eukaryotic translation initiation factor 3 subunit H OS=Homo sapiens GN=EIF3H PE=1 SV=1	B3KS98_HUMAN (+1)	42 kDa	0.53	0.9	[]	5	4	17	0	7	5	10	15	0	1
1569	Cleavage and polyadenylation specificity factor subunit 3 OS=Homo sapiens GN=CPSF3 PE=1 SV=1	CPSF3_HUMAN	77 kDa	0.53	0.9	[]	6	18	9	0	0	3	15	13	0	0
1570	Cluster of Beta-centractin OS=Homo sapiens GN=ACTR1B PE=1 SV=1 (ACTY_HUMAN)	ACTY_HUMAN [2]	42 kDa	0.53	0.7	[]	0	0	0	0	3	0	0	0	0	2
1570.1	Beta-centractin OS=Homo sapiens GN=ACTR1B PE=1 SV=1	ACTY_HUMAN	42 kDa	0.47	1	[]	0	0	0	0	1.4964	0	0	0	0	1.4964
1570.2	Alpha-centractin OS=Homo sapiens GN=ACTR1A PE=1 SV=1	ACTZ_HUMAN	43 kDa	0.77	0.3	[]	0	0	0	0	1.5036	0	0	0	0	0.50358
1571	A0A087WY61	A0A087WY61-DECOY	?	0.53	0.7	[]	1	1	1	0	0	0	0	2	0	0
1572	Coiled-coil domain-containing protein 80 OS=Homo sapiens GN=CCDC80 PE=1 SV=1	CCD80_HUMAN	108 kDa	0.53	0.7	[]	0	0	3	0	0	2	0	0	0	0
1573	Probable E3 ubiquitin-protein ligase HECTD4 OS=Homo sapiens GN=HECTD4 PE=1 SV=2	F8VWT9_HUMAN (+2)	470 kDa	0.53	0.7	[]	1	1	1	0	0	2	0	0	0	0
1574	Zinc finger protein 185 OS=Homo sapiens GN=ZNF185 PE=1 SV=3	ZN185_HUMAN	74 kDa	0.53	0.7	[]	0	0	0	0	3	0	0	0	0	2
1575	Rho guanine nucleotide exchange factor 7 OS=Homo sapiens GN=ARHGEF7 PE=1 SV=1	B1ALK7_HUMAN	80 kDa	0.53	0.7	[]	0	0	0	0	3	0	0	0	0	2
1576	Spectrin alpha chain, non-erythrocytic 1 OS=Homo sapiens GN=SPTAN1 PE=1 SV=1	A0A0D9SF54_HUMAN (+2)	283 kDa	0.53	0.7	[]	0	2	1	0	0	0	0	2	0	0
1577	Protein SSXT OS=Homo sapiens GN=SS18 PE=1 SV=1	J3KRP6_HUMAN (+6)	6 kDa	0.53	0.7	[]	1	2	0	0	0	1	0	1	0	0
1578	MRG/MORF4L-binding protein OS=Homo sapiens GN=MRGBP PE=1 SV=1	MRGBP_HUMAN	22 kDa	0.53	0.7	[]	1	2	0	0	0	1	1	0	0	0
1579	Protein RCC2 OS=Homo sapiens GN=RCC2 PE=1 SV=2	RCC2_HUMAN	56 kDa	0.53	0.7	[]	1	2	0	0	0	1	1	0	0	0
1580	Synembryn-A OS=Homo sapiens GN=RIC8A PE=1 SV=3	RIC8A_HUMAN	60 kDa	0.53	0.7	[]	0	0	0	0	3	0	0	0	0	2
1581	N-acylneuraminate cytidylyltransferase OS=Homo sapiens GN=CMAS PE=1 SV=2	NEUA_HUMAN	48 kDa	0.53	0.7	[]	0	3	0	0	0	2	0	0	0	0
1582	Transcription termination factor 1 OS=Homo sapiens GN=TTF1 PE=1 SV=3	TTF1_HUMAN	103 kDa	0.53	0.7	[]	0	0	3	0	0	2	0	0	0	0
1583	Major centromere autoantigen B OS=Homo sapiens GN=CENPB PE=1 SV=2	CENPB_HUMAN	65 kDa	0.53	0.7	[]	1	2	0	0	0	0	0	2	0	0
1584	Ribonuclease P protein subunit p20 (Fragment) OS=Homo sapiens GN=POP7 PE=1 SV=1	C9JYM0_HUMAN (+1)	15 kDa	0.53	0.7	[]	0	2	1	0	0	0	1	1	0	0
1585	Neuroguidin (Fragment) OS=Homo sapiens GN=NGDN PE=1 SV=1	H0YJ17_HUMAN (+1)	30 kDa	0.53	0.7	[]	2	0	1	0	0	1	1	0	0	0
1586	Midkine OS=Homo sapiens GN=MDK PE=1 SV=1	E9PLM6_HUMAN (+2)	17 kDa	0.53	0.7	[]	2	0	1	0	0	2	0	0	0	0
1587	Dermcidin OS=Homo sapiens GN=DCD PE=1 SV=2	DCD_HUMAN	11 kDa	0.53	0.7	[]	0	0	0	2	1	0	0	0	1	1
1588	Exosome complex component CSL4 OS=Homo sapiens GN=EXOSC1 PE=1 SV=1	B1AMU4_HUMAN (+4)	20 kDa	0.53	0.7	[]	0	1	2	0	0	0	1	1	0	0
1589	High mobility group protein B3 (Fragment) OS=Homo sapiens GN=HMGB3 PE=1 SV=1	E7EQU1_HUMAN (+3)	22 kDa	0.53	0.7	[]	0	3	0	0	0	1	1	0	0	0
1590	X6RFI8	X6RFI8-DECOY	?	0.53	0.7	[]	1	2	0	0	0	1	0	1	0	0
1591	Transcriptional regulator ATRX OS=Homo sapiens GN=ATRX PE=1 SV=5	ATRX_HUMAN	283 kDa	0.53	0.7	[]	1	0	2	0	0	1	0	1	0	0
1592	Ankyrin-2 OS=Homo sapiens GN=ANK2 PE=1 SV=4	ANK2_HUMAN (+1)	434 kDa	0.53	0.7	[]	1	2	0	0	0	1	1	0	0	0
1593	P49207	P49207-DECOY	?	0.53	0.7	[]	0	2	1	0	0	0	0	2	0	0
1594	Nucleolar MIF4G domain-containing protein 1 OS=Homo sapiens GN=NOM1 PE=1 SV=1	NOM1_HUMAN	96 kDa	0.54	0.9	[]	22	14	22	0	0	17	19	18	0	0
1595	40S ribosomal protein SA OS=Homo sapiens GN=RPSA PE=1 SV=1	A0A0C4DG17_HUMAN (+2)	33 kDa	0.54	0.9	[]	18	6	20	1	0	16	12	13	1	0
1596	TBC1 domain family member 10B OS=Homo sapiens GN=TBC1D10B PE=1 SV=3	TB10B_HUMAN	87 kDa	0.54	0.9	[]	14	13	18	0	0	9	16	17	0	0
1597	40S ribosomal protein S27 OS=Homo sapiens GN=RPS27L PE=1 SV=1	H0YMV8_HUMAN (+1)	11 kDa	0.54	0.9	[]	5.5714	7.1429	6.7143	1.4286	1.8571	9	3.8571	4.2857	1	2.8571
1598	Putative helicase MOV-10 OS=Homo sapiens GN=MOV10 PE=1 SV=2	MOV10_HUMAN	114 kDa	0.54	0.9	[]	2	1	5	1	11	5	4	5	1	4
1599	Non-histone chromosomal protein HMG-17 OS=Homo sapiens GN=HMGN2 PE=1 SV=3	HMGN2_HUMAN	9 kDa	0.54	0.9	[]	6	8	6	0	0	5	7	7	0	0
1600	Protein LLP homolog OS=Homo sapiens GN=LLPH PE=1 SV=1	LLPH_HUMAN	15 kDa	0.54	0.9	[]	8	6	5	0	1	6	7	6	0	0
1601	Cluster of Serine/threonine-protein kinase TAO1 OS=Homo sapiens GN=TAOK1 PE=1 SV=1 (TAOK1_HUMAN)	TAOK1_HUMAN [2]	116 kDa	0.54	0.9	[]	10.709	19.884	11.175	0	0	14.709	14.709	8.2838	0	0
1601.1	Serine/threonine-protein kinase TAO3 OS=Homo sapiens GN=TAOK3 PE=1 SV=2	TAOK3_HUMAN	105 kDa	0.34	0.5	[]	1.2454	1.3351	0	0	0	0	1.2454	0	0	0
1601.2	Serine/threonine-protein kinase TAO1 OS=Homo sapiens GN=TAOK1 PE=1 SV=1	TAOK1_HUMAN	116 kDa	0.53	0.9	[]	9.4631	18.549	10.93	0	0	14.307	13.463	7.9487	0	0
1602	Glutamate-rich WD repeat-containing protein 1 OS=Homo sapiens GN=GRWD1 PE=1 SV=1	GRWD1_HUMAN	49 kDa	0.54	0.9	[]	10	16	15	0	0	7	16	15	0	0
1603	Cluster of cAMP-dependent protein kinase type II-alpha regulatory subunit OS=Homo sapiens GN=PRKAR2A PE=1 SV=2 (KAP2_HUMAN)	KAP2_HUMAN [2]	46 kDa	0.54	0.8	[]	0	2	0	0	2	1	1	1	0	0
1603.1	cAMP-dependent protein kinase type II-beta regulatory subunit OS=Homo sapiens GN=PRKAR2B PE=1 SV=3	KAP3_HUMAN	46 kDa	0.48	INF	[]	0	0	0	0	0	0	0	1	0	0
1603.2	cAMP-dependent protein kinase type II-alpha regulatory subunit OS=Homo sapiens GN=PRKAR2A PE=1 SV=2	KAP2_HUMAN	46 kDa	0.53	0.6	[]	0	1.3346	0	0	1.6673	0.6673	1	0	0	0
1604	STE20-like serine/threonine-protein kinase OS=Homo sapiens GN=SLK PE=1 SV=1	SLK_HUMAN	143 kDa	0.54	0.8	[]	2	0	1	0	1	1	1	0	0	1
1605	Sideroflexin OS=Homo sapiens GN=SFXN3 PE=1 SV=1	A0A0A0MS41_HUMAN (+2)	36 kDa	0.54	0.8	[]	0	0	0	0	4	0	0	0	0	3
1606	Multifunctional methyltransferase subunit TRM112-like protein OS=Homo sapiens GN=TRMT112 PE=1 SV=1	TR112_HUMAN	14 kDa	0.54	0.8	[]	0	3	1	0	0	1	1	1	0	0
1607	Transformer-2 protein homolog alpha OS=Homo sapiens GN=TRA2A PE=1 SV=1	TRA2A_HUMAN	33 kDa	0.54	0.8	[]	0	1	1	0	2	1	1	1	0	0
1608	Peptidyl-prolyl cis-trans isomerase OS=Homo sapiens GN=PPIA PE=1 SV=1	C9J5S7_HUMAN (+2)	13 kDa	0.54	0.8	[]	1	1	1	0	1	0	1	0	0	2
1609	H0Y9B2	H0Y9B2-DECOY	?	0.54	0.8	[]	2	1	1	0	0	1	1	1	0	0
1610	Histone-lysine N-methyltransferase SETD1A OS=Homo sapiens GN=SETD1A PE=1 SV=3	SET1A_HUMAN	186 kDa	0.54	0.8	[]	1	1	2	0	0	0	1	2	0	0
1611	Uncharacterized protein OS=Homo sapiens PE=4 SV=1	G3V599_HUMAN (+1)	152 kDa	0.54	0.8	[]	1	1	2	0	0	0	2	1	0	0
1612	Peptidyl-prolyl cis-trans isomerase-like 1 OS=Homo sapiens GN=PPIL1 PE=1 SV=1	PPIL1_HUMAN	18 kDa	0.54	0.8	[]	2	1	1	0	0	0	2	1	0	0
1613	Protein disulfide-isomerase OS=Homo sapiens GN=P4HB PE=1 SV=3	PDIA1_HUMAN	57 kDa	0.54	0.8	[]	1	1	2	0	0	1	1	1	0	0
1614	Mediator of RNA polymerase II transcription subunit 18 OS=Homo sapiens GN=MED18 PE=1 SV=1	MED18_HUMAN	24 kDa	0.54	0.8	[]	2	2	0	0	0	1	1	1	0	0
1615	Q9UKV5	Q9UKV5-DECOY	?	0.54	0.8	[]	2	0	2	0	0	1	1	1	0	0
1616	Q9UBK8	Q9UBK8-DECOY	?	0.54	0.8	[]	2	1	1	0	0	1	1	1	0	0
1617	Elongin-C (Fragment) OS=Homo sapiens GN=ELOC PE=1 SV=1	E5RHG8_HUMAN (+1)	10 kDa	0.54	0.9	[]	10	3	11	0	0	8	7	7	0	0
1618	YLP motif-containing protein 1 OS=Homo sapiens GN=YLPM1 PE=1 SV=3	YLPM1_HUMAN	220 kDa	0.54	1	[]	0	0	0	1	7	0	0	0	0	8
1619	Small nuclear ribonucleoprotein F OS=Homo sapiens GN=SNRPF PE=1 SV=1	RUXF_HUMAN	10 kDa	0.54	1	[]	3	1	4	0	0	2	4	2	0	0
1620	DNA-directed RNA polymerases I, II, and III subunit RPABC5 OS=Homo sapiens GN=POLR2L PE=1 SV=1	RPAB5_HUMAN	8 kDa	0.54	1	[]	3	2	3	0	0	3	4	1	0	0
1621	Death domain-associated protein 6 OS=Homo sapiens GN=DAXX PE=1 SV=2	DAXX_HUMAN	81 kDa	0.54	0.9	[]	6	11	2	0	0	11	6	1	0	0
1622	Eukaryotic translation initiation factor 5A-1 OS=Homo sapiens GN=EIF5A PE=1 SV=2	IF5A1_HUMAN	17 kDa	0.54	0.9	[]	3	8	13	0	1	10	7	6	0	0
1623	Erlin-1 OS=Homo sapiens GN=ERLIN1 PE=1 SV=1	ERLN1_HUMAN	39 kDa	0.54	0.6	[]	0	0	1	0	4.701	0	1	1	0	1.701
1624	U1 small nuclear ribonucleoprotein A (Fragment) OS=Homo sapiens GN=SNRPA PE=1 SV=1	M0R221_HUMAN (+2)	16 kDa	0.54	0.6	[]	0	3.3479	2.3479	0	0	0	1.3479	2.3479	0	0
1625	Phosphatidylinositol-binding clathrin assembly protein OS=Homo sapiens GN=PICALM PE=1 SV=2	PICAL_HUMAN	71 kDa	0.54	0.8	[]	0	0	1	0	4	0	0	0	0	4
1626	Phosphatidylinositol 5-phosphate 4-kinase type-2 alpha OS=Homo sapiens GN=PIP4K2A PE=1 SV=2	PI42A_HUMAN	46 kDa	0.54	0.8	[]	0	4	1	0	0	1	1	2	0	0
1627	NK-tumor recognition protein OS=Homo sapiens GN=NKTR PE=1 SV=2	NKTR_HUMAN	166 kDa	0.54	0.8	[]	1	0	4	0	0	1	2	1	0	0
1628	Pentatricopeptide repeat domain-containing protein 3, mitochondrial OS=Homo sapiens GN=PTCD3 PE=1 SV=3	PTCD3_HUMAN	79 kDa	0.54	0.8	[]	1	1	3	0	0	0	3	1	0	0
1629	Transcription initiation factor TFIID subunit 8 OS=Homo sapiens GN=TAF8 PE=1 SV=1	TAF8_HUMAN	34 kDa	0.54	0.8	[]	2	0	3	0	0	2	1	1	0	0
1630	ATP5J2-PTCD1 readthrough OS=Homo sapiens GN=ATP5J2-PTCD1 PE=4 SV=2	C9JJT5_HUMAN (+1)	6 kDa	0.54	0.8	[]	1	0	1	1	2	1	0	1	0	2
1631	Actin-related protein 2 OS=Homo sapiens GN=ACTR2 PE=1 SV=1	ARP2_HUMAN (+1)	45 kDa	0.54	0.8	[]	0	2	1	0	2	1	0	3	0	0
1632	Serine/threonine-protein kinase 10 (Fragment) OS=Homo sapiens GN=STK10 PE=1 SV=1	H0YB71_HUMAN (+1)	33 kDa	0.54	0.8	[]	1	1	3	0	0	1	2	1	0	0
1633	HMG domain-containing protein 4 OS=Homo sapiens GN=HMGXB4 PE=1 SV=2	HMGX4_HUMAN	66 kDa	0.55	0.9	[]	18	3	5	0	0	10	7	7	0	0
1634	Nuclear speckle splicing regulatory protein 1 OS=Homo sapiens GN=NSRP1 PE=1 SV=1	NSRP1_HUMAN	66 kDa	0.55	0.9	[]	12	13	4	1	0	6	10	11	1	0
1635	mRNA export factor OS=Homo sapiens GN=RAE1 PE=1 SV=1	RAE1L_HUMAN	41 kDa	0.55	0.9	[]	6	4	8	0	0	9	5	3	0	0
1636	Tuftelin-interacting protein 11 OS=Homo sapiens GN=TFIP11 PE=1 SV=1	TFP11_HUMAN	97 kDa	0.55	0.8	[]	1	1	4	0	0	1	2	2	0	0
1637	Tumor protein D54 OS=Homo sapiens GN=TPD52L2 PE=1 SV=2	TPD54_HUMAN	22 kDa	0.55	0.8	[]	0	0	0	0	6	1	0	0	0	4
1638	Exocyst complex component 3 OS=Homo sapiens GN=EXOC3 PE=1 SV=2	EXOC3_HUMAN	87 kDa	0.55	0.8	[]	1	3	2	0	0	3	1	1	0	0
1639	Centrosomal protein of 112 kDa OS=Homo sapiens GN=CEP112 PE=1 SV=2	CE112_HUMAN (+1)	113 kDa	0.55	0.8	[]	3	2	1	0	0	1	2	2	0	0
1640	Insulin-like growth factor binding protein 3 OS=Homo sapiens GN=IGFBP3 PE=1 SV=1	A6XND0_HUMAN (+2)	30 kDa	0.55	0.8	[]	2	2	2	0	0	4	0	1	0	0
1641	Rho guanine nucleotide exchange factor 40 OS=Homo sapiens GN=ARHGEF40 PE=1 SV=3	ARH40_HUMAN	165 kDa	0.55	0.8	[]	4	0	2	0	0	2	2	1	0	0
1642	Ras-related protein Rab-11A (Fragment) OS=Homo sapiens GN=RAB11A PE=4 SV=1	H3BMH2_HUMAN (+3)	18 kDa	0.55	0.8	[]	4	0	2	0	0	1	1	3	0	0
1643	Pre-mRNA-splicing factor CWC25 homolog OS=Homo sapiens GN=CWC25 PE=1 SV=1	CWC25_HUMAN	50 kDa	0.55	0.8	[]	3	1	2	0	0	2	2	1	0	0
1644	F-box only protein 28 OS=Homo sapiens GN=FBXO28 PE=1 SV=1	FBX28_HUMAN	41 kDa	0.55	0.8	[]	2	1	3	0	0	2	1	2	0	0
1645	Actin-related protein 2/3 complex subunit 3 OS=Homo sapiens GN=ARPC3 PE=1 SV=3	ARPC3_HUMAN (+1)	21 kDa	0.55	0.8	[]	1	1	1	0	3	1	1	2	0	1
1646	Actin filament-associated protein 1 OS=Homo sapiens GN=AFAP1 PE=1 SV=2	AFAP1_HUMAN	81 kDa	0.55	0.8	[]	0	2	2	0	2	2	2	1	0	0
1647	Protein SREK1IP1 OS=Homo sapiens GN=SREK1IP1 PE=1 SV=1	SR1IP_HUMAN	18 kDa	0.55	1	[]	3	1	3	0	0	3	2	2	0	0
1648	RNA-binding protein 34 (Fragment) OS=Homo sapiens GN=RBM34 PE=1 SV=1	A2A2V2_HUMAN (+1)	46 kDa	0.55	1	[]	2	0	5	0	0	0	4	3	0	0
1649	RING finger protein 10 OS=Homo sapiens GN=RNF10 PE=1 SV=2	RNF10_HUMAN	90 kDa	0.55	1	[]	0	2	3	0	2	0	4	3	0	0
1650	PAX3- and PAX7-binding protein 1 OS=Homo sapiens GN=PAXBP1 PE=1 SV=2	PAXB1_HUMAN	105 kDa	0.55	1	[]	3	1	3	0	0	1	3	3	0	0
1651	Exosome complex component MTR3 OS=Homo sapiens GN=EXOSC6 PE=1 SV=1	EXOS6_HUMAN	28 kDa	0.55	1	[]	4	2	1	0	0	0	3	2	0	2
1652	Band 4.1-like protein 2 OS=Homo sapiens GN=EPB41L2 PE=1 SV=1	E41L2_HUMAN (+3)	113 kDa	0.55	0.8	[]	2.1737	4.1737	1	0	0	3.1737	1.1737	1.1737	0	0
1653	39S ribosomal protein L46, mitochondrial OS=Homo sapiens GN=MRPL46 PE=1 SV=1	RM46_HUMAN	32 kDa	0.55	0.9	[]	2	4	1	0	0	3	0	3	0	0
1654	Vesicle-trafficking protein SEC22b OS=Homo sapiens GN=SEC22B PE=1 SV=4	SC22B_HUMAN	25 kDa	0.55	0.9	[]	1	0	2	0	4	1	2	1	0	2
1655	Exosome complex component RRP45 (Fragment) OS=Homo sapiens GN=EXOSC9 PE=1 SV=1	D6R905_HUMAN (+2)	26 kDa	0.55	0.9	[]	3	2	2	0	0	2	2	2	0	0
1656	Serine/arginine-rich splicing factor 3 OS=Homo sapiens GN=SRSF3 PE=1 SV=1	SRSF3_HUMAN	19 kDa	0.56	0.9	[]	0	2.3997	2.3997	0	3.3997	1.3997	0	2.7994	0	3
1657	Intersex-like (Drosophila) OS=Homo sapiens GN=MED29 PE=1 SV=1	B4DUA7_HUMAN (+1)	23 kDa	0.56	0.9	[]	4	3	1	0	0	3	3	1	0	0
1658	PRKC apoptosis WT1 regulator protein OS=Homo sapiens GN=PAWR PE=1 SV=1	PAWR_HUMAN	37 kDa	0.56	0.9	[]	1	4	3	0	1	2	3	2	0	1
1659	Histone H2A.V OS=Homo sapiens GN=H2AFV PE=1 SV=3	H2AV_HUMAN (+1)	14 kDa	0.56	1	[]	5.0166	6.0166	4.0166	0.33885	0.33885	4.0166	5.6943	5.0166	0.33885	0
1660	Calcium uptake protein 1, mitochondrial OS=Homo sapiens GN=MICU1 PE=1 SV=1	A0A0U1RRK1_HUMAN (+2)	55 kDa	0.56	0.9	[]	5	7	4	0	0	5	5	5	0	0
1661	Cactin OS=Homo sapiens GN=CACTIN PE=1 SV=3	CATIN_HUMAN	89 kDa	0.56	0.9	[]	7	3	6	0	0	5	5	5	0	0
1662	U2 small nuclear ribonucleoprotein B'' OS=Homo sapiens GN=SNRPB2 PE=1 SV=1	RU2B_HUMAN	25 kDa	0.56	1	[]	2.6521	1.6521	1.6521	0	0	1.6521	2.6521	1.6521	0	0
1663	Putative small nuclear ribonucleoprotein G-like protein 15 OS=Homo sapiens GN=SNRPGP15 PE=5 SV=2	RUXGL_HUMAN (+1)	9 kDa	0.56	1	[]	3	1	2	0	0	2	2	2	0	0
1664	Structural maintenance of chromosomes protein OS=Homo sapiens GN=SMC1A PE=1 SV=2	G8JLG1_HUMAN (+1)	141 kDa	0.56	1	[]	1	1	4	0	0	5	0	1	0	0
1665	Transcriptional adapter 2-beta OS=Homo sapiens GN=TADA2B PE=1 SV=2	TAD2B_HUMAN	48 kDa	0.56	1	[]	4	2	0	0	0	4	1	1	0	0
[truncated: 71 more rows]
