# Supplementary material for: PTPN21 and Hook3 relieve KIF1C autoinhibition and activate intracellular transport
Source: Nat Commun. 2019 Jun 19;10:2693. doi: 10.1038/s41467-019-10644-9 (PMC6584639; doi:10.1038/s41467-019-10644-9)
Supplement: Supplementary file 6 — Source Data [file 41467_2019_10644_MOESM6_ESM.xlsx]

## Sheet: Figure 1a
Western blots from glycerol gradients detected with anti-KIF1C antibodies
	50 mM NaCl					150 mM NaCl					250 mM NaCl
kD
245
190
135
100
80
	350 mM NaCl					500 mM NaCl

## Sheet: Figure 1e
raw counts from bleach steps
	Number of steps detected (n=108)
	2
	2
	2
	3
	2
	2
	1
	2
	2
	3
	2
	3
	1
	2
	2
	1
	1
	2
	1
	4
	3
	2
	1
	2
	1
	1
	2
	2
	2
	2
	2
	2
	1
	2
	1
	2
	2
	1
	2
	2
	1
	2
	2
	2
	1
	2
	2
	2
	3
	2
	1
	3
	2
	2
	2
	1
	2
	2
	3
	1
	2
	2
	2
	1
	3
	3
	2
	2
	1
	2
	2
	2
	1
	2
	2
	2
	2
	3
	2
	2
	1
	3
	1
	1
	1
	1
	2
	1
	1
	2
	2
	2
	1
	2
	2
	2
	2
	2
	2
	1
	1
	2
	1
	1
	2
	3
	2
	2

## Sheet: Figure 3c
Blebbistatin	0µM	10µM	20µM	25µM	30µM
exp1	74	192	13	161	107
	191	71	97	120	88
	133	82	76	60	230
	97	15	178	17	51
	15	33	165	61	40
	171	71	11	29	118
	81	99	73	53	155
	98	193	131	49	151
	106	75	134	106	64
	53	236	119	47	109
	70	136	82	208	92
	83	63	144	105	55
	43	72	91	89	13
	161	52	135	51	73
	123	42	134	88	142
	187	106	145	69	29
	118	110	10	128	95
	58	68	86	56	21
	70	35	11	36	68
	131	35	18	43	84
	61	34	55	46	102
	79	54	8	96	146
	83	40	25	112	80
	39	55	251	101	26
	99	147	120	127	18
	166	42	41	59	174
	47	68	199	67	39
	120	86	122	91	278
	93	43	40	132	166
	72	21	179	16	38
exp2	124	150	57	74	75
	96	120	59	251	66
	99	69	87	135	100
	136	28	88	57	68
	222	58	29	22	98
	213	111	169	155	13
	57	264	50	90	97
	48	79	102	142	52
	48	160	20	340	93
	148	33	42	35	124
	86	140	63	18	164
	98	54	30	100	100
	129	19	41	148	111
	83	110	53	170	0
	110	53	71	256	96
	121	140	35	15	209
	26	61	93	104	4
	80	42	28	133	52
	90	118	120	191	76
	93	211	6	162	143
	95	2	61	26	9
	23	70	139	274	62
	110	67	88	135	81
	235	53	59	146	43
	34	20	102	50	141
	19	100	39	86	82
	18	76	55	201	106
	95	75	85	318	21
	52	26	274	170	86
	159	34	66	69	209
exp3	110	70	211	236	127
	229	198	106	152	218
	117	25	199	246	190
	122	131	206	119	104
	179	245	166	175	227
	203	133	230	169	181
	183	205	133	353	168
	164	55	92	121	162
	328	110	161	89	334
	143	120	211	27	49
	153	89	187	107	194
	163	169	169	88	170
	228	98	120	113	201
	140	92	142	181	131
	59	194	113	120	146
	173	286	147	344	145
	120	163	59	277	57
	160	111	138	47	144
	130	257	282	127	154
	163	133	106	101	93
	90	187	115	270	116
	248	82	423	53	368
	173	217	65	219	221
	95	420	384	141	173
	215	126	155	215	205
	139	100	150	202	301
	51	143	176	44	229
	240	183	259	242	294
	114	171	190	105	109
	133	195	194	69	356
Mean	118.156	106.967	115.478	124.978	122.222
Median	110	87.5	104	106.5	105
SEM	6.4165	7.74457	8.40068	8.61142	8.45069
		U test U=3441	U test U=3783.5		U test U=3994
		Z = 1.74088	Z=1.74088		Z=0.15878
		p=0.08186	p=0.76101		p=0.87288

## Sheet: Figure 3d
Y27632	0µM	5µM	10µM	15µM
exp1	74	126	58	50
	191	128	192	141
	133	135	223	88
	97	193	85	29
	15	47	207	152
	171	179	180	79
	81	69	70	199
	98	36	175	29
	106	128	126	150
	53	75	112	132
	70	67	66	172
	83	216	78	43
	43	0	143	216
	161	124	115	101
	123	18	251	205
	187	173	105	100
	118	10	56	268
	58	61	128	127
	70	93	92	64
	131	117	74	147
	61	104	0	62
	79	82	55	132
	83	74	38	235
	39	27	116	70
	99	115	195	89
	166	39	114	5
	47	13	127	140
	120	200	154	182
	93	91	84	16
	72	30	100	214
exp2	143	78	159	108
	138	90	138	123
	198	60	142	100
	139	97	116	125
	133	35	102	114
	89	26	83	164
	153	154	72	148
	105	84	95	121
	174	97	228	150
	95	64	95	151
	83	34	138	107
	170	128	113	143
	26	85	54	94
	64	212	86	96
	222	177	123	119
	122	54	110	155
	88	53	60	124
	170	181	86	173
	57	72	36	84
	66	91	96	100
	59	74	73	105
	64	84	66	146
	97	56	78	88
	104	70	169	92
	111	65	51	147
	80	118	123	256
	49	75	33	123
	91	78	138	103
	145	115	135	158
	65	86	58	120
exp3	67	140	103	75
	272	152	111	128
	195	234	118	5
	257	83	174	119
	194	139	435	389
	42	51	57	146
	215	175	114	73
	73	90	152	116
	133	93	178	170
	146	126	134	108
	108	110	349	126
	47	172	163	62
	188	76	85	87
	75	78	123	108
	92	35	108	121
	103	136	297	286
	41	59	124	124
	75	155	135	86
	56	198	37	112
	101	62	159	72
	168	138	135	260
	36	130	65	220
	60	68	429	52
	80	162	111	195
	101	103	83	265
	106	59	131	144
	100	64	64	196
	144	58	142	52
	78	35	61	124
	228	141	68	178
Mean	108.922	97.6111	122.444	129.7
Median	97.5	85.5	112.5	123
SEM	5.71662	5.51386	7.75116	6.83465
		U test U=3583.5	U-test u=3641	U-test U=3141
		Z=1.3332	z=-1.16869	z=-2.59916
		p=0.18352	p=0.242	p=0.00932

## Sheet: Figure 3f
	siControl + pFlag	siPTPN21 + pFlagsiPTPN21 + pFlag	siPTPN21 + pHA-PTPN21(RIP)wt	siPTPN21 + pHA-PTPN21(RIP)-C1108S
exp1	23	9	75	28
	37	0	39	54
	9	8	58	23
	37	0	28	26
	0	0	33	8
	11	28	22	54
	16	0	35	63
	32	0	15	12
	41	2	91	1
	38	14	66	25
	35	0	47	22
	39	0	32	30
	27	4	27	37
	29	3	25	214
	23	0	20	27
	54	0	63	22
	126	2	18	35
	41	2	62	64
	48	1	53	3
	59	0	79	24
	33	0	21	34
	99	14	20	70
	42	3	30	0
	41	0	15	19
	25	0	18	28
	31	1	48	93
	32	0	38	32
	28	0	50	15
	35	1	37	38
	43	2	73	8
exp2	107	1	17	22
	28	0	41	43
	77	1	51	21
	106	1	12	39
	92	0	55	37
	89	1	32	55
	22	0	35	64
	19	1	99	32
	4	0	8	76
	27	16	29	84
	35	7	68	50
	55	10	23	41
	61	41	14	6
	42	0	68	60
	40	0	45	2
	33	0	24	16
	14	30	96	70
	41	0	4	13
	68	35	18	25
	87	14	38	57
	37	0	9	29
	26	5	58	33
	78	7	17	55
	94	8	31	68
	67	0	36	98
	107	1	40	80
	48	27	41	38
	59	10	22	61
	36	4	17	63
	54	6	43	130
exp3	102	0	4	28
	67	27	1	10
	5	0	31	8
	41	0	31	35
	16	0	23	5
	63	0	68	23
	54	9	69	0
	33	0	32	121
	85	0	134	32
	83	0	48	72
	7	51	122	6
	1	18	18	121
	16	0	107	48
	28	0	26	7
	84	7	9	90
	49	3	54	1
	89	0	26	24
	6	0	45	6
	74	1	13	65
	48	22	35	12
	15	6	0	9
	24	25	7	50
	72	0	26	10
	15	0	27	0
	70	8	56	3
	35	0	11	7
	45	3	52	0
	4	1	5	8
	92	0	0	29
	2	1	43	0
mean	45.6889	5.57778	38.3556	37.8556
median	39.5	1	32	29
sem	3.09535	1.06117	2.8481	3.71479

## Sheet: Figure 3g
RT-PCR for PTPN21			1µg RNA		1µg RNA		1µg RNA		0.5µg RNA		0.25µg RNA		0.125µg RNA
			siPTPN21- sample1		siPTPN21- sample2		siControl		siControl		siControl		siControl
5000bp
3000bp
1500bp
1000bp
750bp
500bp
400bp
300bp
200bp
100bp
RT-PCR for GAPDH1			1µg RNA		1µg RNA		1µg RNA		0.5µg RNA		0.25µg RNA		0.125µg RNA
			siPTPN21- sample1		siPTPN21- sample2		siControl		siControl		siControl		siControl
5000bp
3000bp
1500bp
1000bp
750bp
500bp
400bp
300bp
200bp
100bp

## Sheet: Figure 3h
relative band intensities from calibration curves
	GAPDH1	PTPN21
exp1
sample1	0.470423	0.314845
sample2	0.748782	0.377942
mean	0.609603	0.346393
exp2
sample1	0.55943	0.113596
sample2	0.744035	0.116112
mean	0.651733	0.114854
exp3
sample1	0.844272	0.346052
sample2	1.46745	0.297653
mean	1.15586	0.321852
exp4
sample1	0.515089	0.278553
sample2	0.86374	0.208057
mean	0.689415	0.243305
average	0.776653	0.256601
SD	0.2549	0.104226
SEM	0.12745	0.0521132

## Sheet: Figure 4c
	siControl + pFlag	siKIF1C + pFlag	siControl + pHA-PTPN21(RIP)-C1108S	siKIF1C + pHA-PTPN21(RIP)-C1108S	siControl + pFERM	siKIF1C + pFERM			additional data not shown
exp1	137	54	91	61	129	72				siControl + pFlag	siKIF1C + pFlag	siControl + pHA-PTPN21(RIP)-C1108S	siKIF1C + pHA-PTPN21(RIP)-C1108S
	104	52	68	83	121	55			exp1	128	0	74	164
	103	58	82	106	87	36				71	20	89	43
	107	28	40	40	53	136				66	73	83	31
	37	29	35	20	78	50				54	21	53	8
	66	16	46	119	49	84				17	2	33	55
	78	67	26	50	18	9				73	5	35	104
	19	18	78	76	130	89				84	4	106	5
	34	55	144	1	21	56				59	86	12	57
	59	42	54	57	95	11				51	0	62	85
	32	19	67	86	32	76				35	27	58	34
	81	25	27	119	66	88				157	0	36	66
	241	129	155	42	62	19				46	14	36	7
	154	49	147	130	61	49				39	11	49	41
	50	72	214	40	73	79				119	57	91	37
	39	10	20	64	91	66				15	26	41	96
	32	90	112	100	69	34				45	21	120	50
	100	66	44	85	65	132				37	3	44	89
	125	3	56	152	96	55				106	4	69	78
	56	20	57	135	23	77				56	1	41	64
	59	9	46	128	167	111				52	6	63	45
	54	45	86	95	115	121				88	12	87	43
	178	68	70	115	116	93				56	71	75	65
	100	0	112	73	60	58				25	71	42	68
	46	53	54	68	67	63				202	30	39	58
	24	56	73	61	66	135				18	19	44	10
	45	58	123	95	170	46				46	18	106	47
	65	23	121	65	43	171				28	0	52	91
	39	2	91	48	116	41				50	23	130	52
	28	48	69	53	188	105				37	3	279	34
exp2	123	62	23	62	86	96				27	54	89	46
	152	8	86	75	72	50			exp2	47	54	71	38
	88	14	72	104	66	69				79	43	106	70
	140	10	0	31	102	58				67	49	49	18
	23	50	79	60	101	83				54	65	297	43
	25	15	54	60	80	98				55	3	87	138
	58	44	74	43	125	85				34	30	95	52
	20	3	60	99	82	35				109	77	87	6
	67	50	89	30	70	88				134	23	112	73
	120	5	74	160	132	18				86	35	62	17
	61	9	56	62	54	149				46	13	107	71
	113	11	12	152	128	91				112	31	84	94
	25	72	107	134	188	63				83	20	128	85
	29	19	43	62	90	66				107	98	72	75
	25	0	157	144	135	81				165	71	61	74
	67	37	78	28	77	102				204	15	26	55
	83	24	95	90	49	25				87	59	89	82
	68	96	17	74	111	52				56	73	78	35
	83	2	71	41	74	49				8	56	63	86
	78	42	44	0	118	51				45	131	194	73
	95	63	87	82	16	44				71	19	74	4
	51	42	64	66	71	2				63	67	61	85
	225	0	120	106	70	73				104	46	17	62
	21	9	25	69	69	132				121	53	23	96
	42	0	113	58	111	52				22	27	157	0
	77	43	142	25	34	44				68	25	133	22
	137	0	61	53	42	54				44	26	54	39
	30	3	42	33	70	12				90	99	110	59
	57	25	26	120	25	83				85	141	80	125
	33	66	48	81	64	90				93	103	129	28
mean	75.1333	34.8	73.7833	76.1833	83.9833	70.2				73	64	66	57
median	63	28.5	69.5	68.5	73.5	66			exp3	82	33	45	68
sem	6.369	3.66637	5.33346	4.88532	5.17892	4.66734				79	32	166	115
										154	34	110	123
										32	94	116	95
				6.21415e-08		4.20031e-10		1.44266e-08		105	59	100	102
			Bonferroni							152	159	132	117
	Mann U	Uncorrected	Corrected							47	45	67	84
	Sicontrol + pFLAG vs siKIF1C + pFLAG	6.21415e-08	1.86424e-07							71	54	78	83
	siKIF1C vs siKIF1C C1108S	4.20032e-10	1.2601e-09							225	47	26	86
	siKIF1C vs siKIF1C + pFERM	1.44266e-08	4.32798e-08							108	121	125	66
										120	153	21	206
										142	54	74	77
										49	139	122	92
										65	81	115	134
										100	1	88	123
										110	22	117	68
										151	98	150	167
										80	42	118	14
										94	104	41	163
										191	93	67	97
										119	25	190	38
										134	162	106	86
										166	4	57	53
										56	21	50	13
										194	93	94	29
										96	69	87	65
										129	57	77	96
										123	111	85	126
										47	76	162	189
										222	72	49	112
									Mean	86.0222	49.4778	86.0556	70.2444
									Median	76	42.5	78	67
									SEM	5.25	4.31	5.18421	4.45545
									Utest with siC pFlag		U = 2241	U=3997.5	U=3383
											Z=5.17401	z=-0.14877	z=1.90682
											p<0.00001	p=0.88	p=0.5614
									Utest with siKIF1C pFlag			U=2134	U=2810
												z=-5.48013	z=-3.54614
												p<0.00001	p=0.00038

## Sheet: Figure 4d
Experiment	Image	siControl		siControl + siKIF1C		siControl + siKIF16B		siKIF1C + siKIF16B			Mann-Whitney U Test p-value
		pFLAG	pFERM	pFLAG	pFERM	pFLAG	pFERM	pFLAG	pFERM				siControl		siControl + siKIF1C		siControl + siKIF16B		siKIF1C + siKIF16B
1	30	114	276	1	34	113	80	15	14				pFLAG	pFERM	pFLAG	pFERM	pFLAG	pFERM	pFLAG	pFERM
	29	73	109	28	105	52	140	44	17		siControl	pFLAG		5.85734e-08	2.4718e-12	0.10075	0.00284	0.27732	1e-19	1e-19
	28	49	146	37	106	22	136	8	67			pFERM			1e-19	2.40501e-11	5.77316e-15	5.77361e-06	1e-19	1e-19
	27	137	104	59	105	26	51	72	62		siControl + siKIF1C	pFLAG				1.32418e-07	8.38646e-06	2.66454e-15	0.00395	0.00183
	26	103	268	54	49	65	161	18	27			pFERM					0.26856	0.00756	4.4853e-14	4.44089e-15
	25	90	99	51	76	53	151	20	33		siControl + siKIF16B	pFLAG						9.94154e-05	5.55866e-12	4.30322e-13
	24	77	247	81	51	12	127	0	31			pFERM							1e-19	1e-19
	23	77	193	33	109	40	140	48	9		siKIF1C + siKIF16B	pFLAG								0.84331
	22	78	161	38	43	7	153	16	23			pFERM
	21	118	118	37	59	145	50	40	20
	20	87	159	100	140	34	33	19	12		Mann-Whitney U Test p-value (with Bonferroni correction)
	19	105	213	107	34	103	66	10	46
	18	52	189	39	39	128	109	40	53				siControl		siControl + siKIF1C		siControl + siKIF16B		siKIF1C + siKIF16B
	17	62	174	47	56	94	63	23	66				pFLAG	pFERM	pFLAG	pFERM	pFLAG	pFERM	pFLAG	pFERM
	16	59	206	11	51	50	91	25	11		siControl	pFLAG		4.102e-07	1.729e-11	0.70525	0.01988	1	7e-19	7e-19
	15	116	126	94	59	115	211	45	21			pFERM			7e-19	1.687e-10	4.039e-14	4.039e-05	7e-19	7e-19
	14	118	89	45	100	114	62	26	12		siControl + siKIF1C	pFLAG				9.24e-07	5.873e-05	1.862e-14	0.02765	0.01281
	13	122	66	45	38	79	33	30	37			pFERM					1	0.05292	3.143e-13	3.108e-14
	12	124	203	41	93	59	94	124	44		siControl + siKIF16B	pFLAG						0.0006958	3.892e-11	3.01e-12
	11	230	53	54	58	69	81	47	12			pFERM							7e-19	7e-19
	10	80	247	38	52	80	114	35	16		siKIF1C + siKIF16B	pFLAG								1
	9	160	262	33	82	149	122	2	4			pFERM
	8	161	164	33	74	72	87	9	3
	7	91	166	89	30	87	139	26	38
	6	110	228	25	74	121	122	13	76
	5	89	192	26	82	126	213	68	7
	4	12	100	25	29	71	261	6	12
	3	41	77	19	43	31	69	6	59
	2	70	89	47	98	53	77	78	12
	1	80	55	60	148	63	110	14	38
2	30	102	125	85	30	24	103	73	65
	29	68	167	126	145	73	156	48	59
	28	88	81	40	109	105	74	41	51
	27	184	144	70	183	109	33	51	43
	26	9	146	45	129	46	74	72	25
	25	85	129	45	118	49	64	28	72
	24	56	136	62	78	72	60	15	42
	23	25	76	26	131	71	31	63	13
	22	173	111	31	36	67	87	12	35
	21	74	118	17	61	70	32	27	14
	20	86	67	34	139	56	63	51	43
	19	194	121	86	101	124	60	32	67
	18	70	110	72	77	76	74	52	11
	17	32	82	92	268	44	64	61	48
	16	72	41	46	40	71	118	57	26
	15	149	69	53	19	101	57	45	26
	14	135	54	41	46	42	125	58	43
	13	74	62	43	107	103	99	64	40
	12	148	79	47	62	64	65	68	31
	11	59	45	12	21	49	54	7	54
	10	128	194	9	97	89	89	60	73
	9	81	218	72	93	62	57	37	74
	8	68	120	34	55	50	85	54	49
	7	59	77	55	39	170	136	58	90
	6	123	44	12	87	74	164	82	49
	5	52	124	99	17	18	73	17	61
	4	47	33	36	69	40	85	21	58
	3	55	88	42	54	77	94	33	52
	2	106	102	52	86	52	217	46	23
	1	104	130	51	85	94	241	23	31
3	30	101	144	51	83	67	54	31	9
	29	66	170	55	94	82	80	46	33
	28	64	141	33	87	72	64	51	40
	27	92	155	69	62	69	58	24	52
	26	185	179	62	138	52	94	16	18
	25	84	203	84	165	148	65	39	57
	24	49	76	60	58	43	54	29	20
	23	51	55	53	70	68	100	56	34
	22	90	140	50	114	74	64	31	50
	21	55	111	81	54	46	84	20	78
	20	73	107	48	46	45	64	63	67
	19	146	123	26	95	60	94	56	56
	18	77	137	36	71	53	60	75	10
	17	80	93	51	87	70	71	76	53
	16	74	89	41	89	79	88	11	42
	15	68	175	83	76	74	103	52	16
	14	70	228	32	50	33	68	40	41
	13	81	82	74	67	71	114	58	99
	12	61	94	30	61	40	92	39	40
	11	47	82	94	44	72	90	27	30
	10	49	98	65	95	59	135	66	22
	9	97	304	74	51	65	99	88	57
	8	50	173	66	73	105	68	79	41
	7	66	264	37	67	54	117	56	65
	6	110	115	46	88	86	110	61	61
	5	99	175	66	68	77	125	56	31
	4	58	156	75	108	47	96	2	56
	3	87	70	119	87	88	61	56	13
	2	73	98	49	65	96	95	20	54
	1	40	79	65	104	67	82	45	73
Mean		88.1556	133.2	52.3	79.0667	71.5222	95.8778	40.5778	39.6444
Median		80	122	47.5	74	69.5	87	40	40
SEM		4.25865	6.48385	2.64138	4.1609	3.32723	4.77611	2.50572	2.31261

## Sheet: Figure 4f
siCtrl + pFLAG	siKIF1C + pFLAG	siKIF1C + pPTPD1	siKIF1C + pPTPD1 C1108S	siKIF1C + pFERM		Proportion of "static vesicles' (run length < 1500nm) per cell
0.307692	0.333333	0	0.333333	0
0.166667	0.555556	0	0.142857	0		Treatment:		Mean:	STD	N	SE
0.333333	0.6	1	0.5	0		siCtrl + pFLAG		0.134499	0.209139	158	0.0166382
0.666667	0.666667	0.166667	0.7	0		siKIF1C + pFLAG		0.292695	0.285531	117	0.0263974
0.333333	0.142857	0.4	0.125	0.05		siKIF1C + pPTPD1		0.167605	0.273319	36	0.0455531
0	0.294118	0.4	0.125	0.0344828		siKIF1C + pPTPD1 C1108S		0.197072	0.245018	64	0.0306273
1	1	0.166667	0.1	0.157895		siKIF1C + pFERM		0.180849	0.210103	51	0.0294203
0.25	1	0.0666667	0.142857	0.153846
0	0.5	0	0	0		One-way ANOVA by treatment
0.5	0.1	0	0.666667	0.133333		DF	Sum. Sq.	Mean Sq.	F-value	Pr(>F)
0.25	0.4	0.25	0.428571	0		4	1.732	0.4331	7.314	1.06e-05
0.333333	0.285714	0.833333	0.153846	0.333333
0	0.5	0	0	0		Tukey's posthoc analysis
0	1	0.2	0.111111	0.142857		Sample 1	Sample 2	∆ mean	lower	upper	adjusted P
0.5	0.142857	0.5	0.333333	0.0714286		siKIF1C + pFERM	siCtrl + pFLAG	0.0463497	-0.0610139	0.153713	0.761323
0	0.9	0	0	0		siKIF1C + pFLAG	siCtrl + pFLAG	0.158195	0.0768856	0.239505	1.6e-06
1	0.222222	0	0.75	0		siKIF1C + pPTPD1 C1108S	siCtrl + pFLAG	0.0625731	-0.0362038	0.16135	0.413271
0	0.166667	0.166667	0	0.0833333		siKIF1C + pPTPD1	siCtrl + pFLAG	0.0331052	-0.0900119	0.156222	0.947808
0	0.2	0	0.25	0.075		siKIF1C + pFLAG	siKIF1C + pFERM	0.111846	-1.41832e-05	0.223705	0.050047
0	1	0	0.333333	0.153846		siKIF1C + pPTPD1 C1108S	siKIF1C + pFERM	0.0162234	-0.10891	0.141356	0.996585
0.166667	1	0.2	0	0.0769231		siKIF1C + pPTPD1	siKIF1C + pFERM	-0.0132445	-0.158362	0.131873	0.999136
0	0.5	0	0	0		siKIF1C + pPTPD1 C1108S	siKIF1C + pFLAG	-0.0956223	-0.199269	0.00802404	0.0865144
0	0.25	0.2	0.25	0.178571		siKIF1C + pPTPD1	siKIF1C + pFLAG	-0.12509	-0.252147	0.00196702	0.0560258
0	0	0.0909091	0	0		siKIF1C + pPTPD1	siKIF1C + pPTPD1 C1108S	-0.0294678	-0.168353	0.109417	0.97779
0	0	0	0	0
0.333333	0	0.142857	0	0.0357143
0	0.5	0	0	0
0	0	0	0	0
0	0	0	0	0.1875
0	0.153846	0	0.428571	0
0	0.3125	0	0	0.0606061
0.125	0.0555556	0	0	0
0	0.833333	0.25	0.2	0.55
0.375	0.555556	0	0.473684	0.4
0	0	1	0.2	0.352941
0.428571	0	0	0.0833333	0.933333
0.375	0.333333		0.25	0.3
0	0.1		0.235294	0.222222
0	0.047619		0	0.444444
0.5	0		0	0.357143
0.166667	0.0833333		0	0.0666667
0.454545	0.222222		0	0.636364
0	0.111111		0.142857	0.454545
0	0.388889		0.6	0.264706
0	0		0	0.555556
0	0.133333		0.214286	0.382353
0.2	0		0	0.416667
0.307692	0.166667		0.2	0.4
0.142857	0.3		0.04	0.307692
0.25	0		0	0.25
0	0.571429		0.3	0
0.5	0.25		0.227273
0.166667	0.333333		0.285714
0	0		0.285714
0.25	0.653846		0.5
0.125	0.46875		0
0	0.272727		0
0.125	0.0909091		0.25
0.166667	0.782609		1
0.0714286	0.5625		0
0	0.666667		0
0.0909091	0.5		0.25
1	0.384615		0
1	0.470588		1
0	0.166667
0	0.222222
0	0.133333
0	0.111111
0	0.409091
0	0.647059
0.125	0.545455
0	0.636364
0	1
0	0.636364
0	0.421053
0	0
0	0
0.142857	0.714286
0	0
0	0.333333
0	0.166667
0	0.181818
0	0
0	0
0.2	0.230769
0.0769231	0.25
0.307692	0.166667
0	0.142857
0.428571	0.333333
0.2	0
0.285714	0
0.4	0
0	0.210526
0.333333	0.0625
0.2	0.333333
0.375	0.285714
0	0.272727
0	0.142857
0	0
0	0.285714
0	0.428571
0.2	0.333333
0.142857	0.166667
0.0714286	0.25
0.2	0.142857
0	1
0	0.5
0	0
0	0
0	0
0	0
0	0
0.25	0
0	0.173913
0	0
0	0
0	0.142857
0.157895
0.0714286
0
0
0
0.2
0
0.25
0
0.333333
0
0.5
0.166667
0.5
0
0
0.222222
0
0
0
0
0.25
0
0.222222
0.0909091
0.157895
0
0.2
0
0.0769231
0
0
0
0.2
0.25
0
0
0.5
0
0
0

[truncated: 9 more sheets: Figure 5d, Figure 5e, Figure 6c, Figure 6k, Figure 6m, Figure 7c, Figure 7f, Figure S2e, Figure S6]
